# Supplementary material for: The Active Soil Layer of Thawing Permafrost Is an Emergent Source for Organic Substances of Concern to Water Resources
Source: Environ Sci Technol Lett. 2025 Apr 21;12(5):558–66. doi: 10.1021/acs.estlett.5c00275 (PMC12080254; doi:10.1021/acs.estlett.5c00275)
Supplement: Supplementary file 2 — ez5c00275_si_002.xlsx [file ez5c00275_si_002.xlsx]

## Sheet: ReadMe
Supplementary Material to the Article: The active soil layer of thawing permafrost is an emergent source for organic substances of concern to water resources
Authors: Min Han, Biao Jin*, Hans Peter H. Arp*
*Corresponding authors:
jinbiao@gig.ac.cn
hans.peter.arp@ngi.no
Table S1.
Literature consulted regarding the compilation of detected in soil of Tibetan Plateau
Table S2.
Compounds detected in the active soil layer of the Tibetan Plateau
Table S3.
List of compounds with high-quailty experimental data for the PMT/vPvM hazard class evaluation
Table S4.
Model predictions of compounds without high-quality experimental data for the PMT/vPvM hazard class evaluation
Table S5.
The concentration and distribution of PMT/vPvM substances on active soil layer of Tibetan permafrost
Table S6.
The MACCS molecular fingerprints of the PMT/vPvM substances in permafrost.
Table S7.
The top-20 MFs with the highest number of occurrences in PMT/vPvM substances
Table S8.
The detailed information of the top-20 important molecular descriptors

## Sheet: Table S1
Table S1. Literature consulted regarding the compilation of detected in soil of Tibetan Plateau
Number	Author	Year	Title	DOI
1	Zhu, et al	2023	Substantial halogenated organic chemicals stored in permafrost soils on the Tibetan Plateau	https://doi.org/10.1038/s41561-023-01293-1
2	Wang, et al	2012	Persistent organic pollutants in the Tibetan surface soil: Spatial distribution, airesoil exchange and implications for global cycling	http://dx.doi.org/10.1016/j.envpol.2012.06.012
3	Ren, et al	2019	Characterization of Tibetan Soil As a Source or Sink of Atmospheric Persistent Organic Pollutants: Seasonal Shift and Impact of Global Warming	http://dx.doi.org/10.1021/acs.est.9b00698
4	Xing, et al	2010	Organochlorine Pesticides (OCPs) in Soils Along the Eastern Slope of the Tibetan Plateau	https://doi.org/10.1016/S1002-0160(10)60050-1
5	Yuan, et al	2014	Factors influencing the accumulation of organochlorine pesticides in the surface soil across the Central Tibetan Plateau, China	https://doi.org/10.1039/C3EM00450C
6	Fu, et al	2001	Organochlorine Pesticide Residue in Soils from Tibet, China	https://doi.org/10.1007/s001280000221
7	Tao, et al	2011	Polycyclic aromatic hydrocarbons and organochlorine pesticides in surface soils from the Qinghai-Tibetan plateau	https://doi.org/10.1039/C0EM00298D
8	Yang, et al	2013	Altitudinal and Spatial Signature of Persistent Organic Pollutants in Soil, Lichen, Conifer Needles, and Bark of the Southeast Tibetan Plateau: Implications for Sources and Environmental Cycling	https://doi.org/10.1021/es403562x
9	Chen, et al	2008	Cold-Trapping of Persistent Organic Pollutants in the Mountain Soils of Western Sichuan, China	https://doi.org/10.1021/es8018572
10	Chen, et al	2017	Sources, atmospheric transport and deposition mechanism of organochlorine pesticides in soils of the Tibetan Plateau	http://dx.doi.org/10.1016/j.scitotenv.2016.10.227
11	Wang, et al	2016	Residues, spatial distribution and risk assessment of DDTs and HCHs in agricultural soil and crops from the Tibetan Plateau	http://dx.doi.org/10.1016/j.chemosphere.2016.01.120
12	Zhou, et al	2022	Three-dimensional spatial distribution of legacy and novel poly/ perfluoroalkyl substances in the Tibetan Plateau soil: Implications for transport and sources	https://doi.org/10.1016/j.envint.2021.107007
13	Zhu, et al	2015	Lichen, moss andsoil in resolving the occurrence of semi-volatile organic compounds on the southeastern Tibetan Plateau, China	http://dx.doi.org/10.1016/j.scitotenv.2015.03.024
14	Yuan, et al	2012	The fractional patterns of polybrominated diphenyl ethers in the soil of the central Tibetan Plateau, China: The influence of soil components	http://dx.doi.org/10.1016/j.envpol.2012.07.011
15	Zhang, et al	2022	Occurrence and distribution of organophosphate flame retardants in the typical soil profiles of the Tibetan Plateau, China	https://doi.org/10.1016/j.scitotenv.2021.150519
16	Liu, et al	2022	Occurrence and distribution of polyhalogenated carbazoles in eastern Tibetan Plateau soils along the slope of Mt. Qionglai	https://doi.org/10.1016/j.chemosphere.2022.134200
17	Li, et al	2023	Composition, Distribution, and Source Apportionment of Organochlorine Pesticides (OCPs) in Soil of a Chemical Industrial Park and its Surrounding in the Northeast of Qinghai‑Tibet Plateau	https://doi.org/10.1007/s11270-023-06242-7
18	Tao, et al	2014	Deposition and regional distribution of HCHs and p,p′-DDX in the western and southern Tibetan Plateau: records from a lake sediment core and the surface soils	https://doi.org/10.1007/s11356-013-2065-3
19	Wang, et al	2009	Altitude dependence of polychlorinated biphenyls (PCBs) and polybrominated diphenyl ethers (PBDEs) in surface soil from Tibetan Plateau, China	http://dx.doi.org/10.1016/j.chemosphere.2009.06.045
20	Yuan, et al	2015	Polychlorinated biphenyls in surface soils of the Central Tibetan Plateau: Altitudinal and chiral signatures	https://doi.org/10.1016/j.envpol.2014.10.006
21	You, et al	2022	Occurrence, potential sources and risks of organophosphate esters in the high-elevation region, Tibet, China	https://doi.org/10.1016/j.scitotenv.2021.151348

## Sheet: Table S2
Table S2.Compounds detected in the active soil layer of the Tibetan Plateau
Literature (Table S1)	Compound	CAS	SMILES
1	Dibromodichloromethane	594-18-3	C(Cl)(Cl)(Br)Br
1	Bromodichloroethane	683-53-4	C(C(Cl)Cl)Br
1	Dibromochloroethane	27949-36-6	C(C(Br)Br)Cl
1	Pentachloroethane	76-01-7	C(C(Cl)(Cl)Cl)(Cl)Cl
1	Bromotetrachlorofluoroethane		FC(Cl)(Br)C(Cl)(Cl)Cl
1	Bromochlorofluoroethene		C(=C(F)Cl)Br
1	Bromodichloroethene	5870-61-1	C(=C(Cl)Cl)Br
1	Bromotrichloroethene	2648-53-5	C(=C(Cl)Br)(Cl)Cl
1	Dichloroiodoethene		C(=C(Cl)Cl)I
1	Dibromodichloroethene	35653-47-5	C(=C(Cl)Br)(Cl)Br
1	Dichlrodiiodoethene		C(=C(Cl)I)(Cl)I
1	Bromotrichloropropane		C(C(Cl)Cl)C(Cl)Br
1	Bromodichloropropane	17759-88-5	CC(CCl)(Cl)Br
1	Hexachloropropane	15600-01-8	C(C(C(Cl)Cl)(Cl)Cl)(Cl)Cl
1	Dibromochloropropane	96-12-8	C(C(CBr)Br)Cl
1	Dibromodichloropropane	73652-24-1	C(C(C(Cl)Br)Br)Cl
1	Trichloroiodopropane		ClCC(Cl)C(Cl)I
1	Bromotrichloropropane	13749-37-6	C(CBr)C(Cl)(Cl)Cl
1	Bromopentachloropropane		ClC(Cl)(Cl)CC(Cl)(Cl)Br
1	Dibromotrichloropropane		C(C(C(Cl)(Cl)Br)Cl)Br
1	Dichlorobutane	7581-97-7	CC(C(C)Cl)Cl
1	Bromochlorobutane	6940-78-9	C(CCBr)CCl
1	Bromochloroiodobutane		ClC(CBr)CCI
1	Bromodichlorobutane		CC(C(CBr)Cl)Cl
1	1,2,3-Trichloro-1-iodo-butane		CC(Cl)C(Cl)C(Cl)I
1	Tetrachlorobutane	3405-32-1	C(C(C(CCl)Cl)Cl)Cl
1	Bromotrichlorobutane		ClCC(Cl)C(Br)CCl
1	Dibromodichlorobutane		C(C(CBr)Br)C(Cl)Cl
1	1,2,4-Trichloro-3-iodobutane		C(C(C(CCl)I)Cl)Cl
1	Bromochloroiodobutane		ClCC(Br)C(I)CCl
1	Tribromochlorobutane		ClC(CBr)C(Br)CBr
1	Dibromochloroiodobutane		ClC(CBr)C(Br)CI
1	1,2-Dichloro-3-butene	760-23-6	C=CC(CCl)Cl
1	Bromochlorobutene		C=CC(CBr)Cl
1	1,4-Dichloro-2-butene	110-57-6	C(C=CCCl)Cl
1	Chloroiodobutene		CC(=CCI)Cl
1	Hexachlorobutene	34973-39-2	C(=C(Cl)Cl)C(C(Cl)Cl)(Cl)Cl
1	Bromodichlorobutene		C(C(C=CCl)Cl)Br
1	2,3-Dichloro-2-methylbutane	507-45-9	CC(C(C)(C)Cl)Cl
1	Bromodichloro-pentane		ClCCC(Cl)CCBr
1	1,3-Dichloro-2-(chloromethyl)-2-methylpropane	1067-09-0	CC(CCl)(CCl)CCl
1	Dibromochloropentane		C(CBr)C(CCBr)Cl
1	Bromochloroiodopentane		C(CCCl)CC(Br)I
1	Dibromodichloro-3-(chloromethyl)butane		ClCC(CCl)C(Br)C(Cl)Br
1	Undecachloropentane		C(C(C(C(Cl)(Cl)Cl)(Cl)Cl)(Cl)Cl)(C(Cl)(Cl)Cl)Cl
1	Chloro-3-methyl-2-butene	17773-65-8	CC(=C(C)Cl)C
1	Trichloropentadiene		CC(=C(C(=C)Cl)Cl)Cl
1	Bromochloropenten		CCC(=C(C)Br)Cl
1	Bromodichloropentadiene		C=C(Br)/C(Cl)=C/CCl
1	Bromotrichloropentene		C=CC(Cl)C(Cl)C(Cl)Br
1	Dibromodichloro-3-methylbut-1-ene		CC(C(Br)Br)(C(=C)Cl)Cl
1	Trichloroiodopentene		C/C(Cl)=C(\Cl)C(Cl)CI
1	Chloroiodohexane	34683-73-3	C(CCCI)CCCl
1	Dibromochlorohexane		ClC(CCBr)CCCBr
1	Chloro-(chloromethyl)-1-pentene	27990-74-5	C=CCC(CCl)CCl
1	Trichlorodimethyl-but-1-ene		CC(=C(Cl)Cl)C(C)CCl
1	Tetrachloroheptene		CCCCC(C(=C(Cl)Cl)Cl)Cl
1	Chlorooctane	111-85-3	CCCCCCCCCl
1	Dichloroacetone	513-88-2	CC(=O)C(Cl)Cl
1	Bromochloroproacetone	72007-33-1	CC(=O)C(Cl)Br
1	Dichloroacetone	534-07-6	C(C(=O)CCl)Cl
1	Trichloroacetone	921-03-9	C(C(=O)C(Cl)Cl)Cl
1	Dibromodichloroacetone	62874-84-4	C(C(=O)C(Cl)Br)(Cl)Br
1	Tetrachloroacetone	632-21-3	C(C(=O)C(Cl)Cl)(Cl)Cl
1	2-Bromoprop-2-enoyl chloride	41965-71-3	C=C(C(=O)Cl)Br
1	3-Chloro-2-butanone	4091-39-8	CC(C(=O)C)Cl
1	Dichloromethylpropanal	10141-22-7	CC(CCl)(C=O)Cl
1	1-Bromo-3-chloro-butan-2-one		CC(C(=O)CBr)Cl
1	Chloroiodo-isobutyraldehyde		CC(CCl)C(=O)I
1	Tetrachlorobutanoyl chloride		C(C(C(=O)Cl)Cl)(C(Cl)Cl)Cl
1	Tribromochloro-butan-2-one		O=C(C(Cl)Br)C(Br)CBr
1	2-Chloro-1-buten-3-one	683-70-5	CC(=O)C(=C)Cl
1	Bromochlorobut-2-enal		O=C/C(Br)=C/CCl
1	1,5-Dichloro-3-pentanone	3592-25-4	C(CCl)C(=O)CCCl
1	4-Bromo-3-penten-2-one		CC(=CC(=O)C)Br
1	Hexachloropentadienone		C(=C(Cl)Cl)(C(=O)C(=C(Cl)Cl)Cl)Cl
1	Bromo-4-methyl-3-penten-2-one	5682-80-4	CC(=C(C(=O)C)Br)C
1	2-Bromo-2-oxoacetyl chloride		C(=O)(C(=O)Br)Cl
1	Trichlorobutane-2,3-dione		C(C(=O)C(=O)C(Cl)Cl)Cl
1	Chlorofluorodiiodopropanol		OC(I)C(F)C(Cl)I
1	Chlorobutanol	57-15-8	CC(C)(C(Cl)(Cl)Cl)O
1	Tetrachlorobutanol		OC(CCl)C(Cl)C(Cl)Cl
1	Bromodichlorobutanol		C(C(C(CCl)Br)O)Cl
1	Dibromochlorobutanol		OC(Br)CC(Cl)CBr
1	Bromochloroiodobutanol		OC(CCl)C(Br)CI
1	Chloropentanol		CC(C)(CCCCl)O
1	Trichlorohexanol		C(C(C(CCl)Br)O)Cl
1	Chloro-2-ethoxyethane	628-34-2	CCOCCCl
1	Trichloro-2-methoxy-propane	5395-07-3	C(C(CCl)(CCl)O)Cl
1	Diethoxy-chloroethane	621-62-5	CCOC(CCl)OCC
1	Dichloroethyl carboniodidate		O=C(I)OC(Cl)CCl
1	Chloroacetic acid ethyl ester	105-39-5	CCOC(=O)CCl
1	Bromoethyl bromochloroacetate		O=C(OCCBr)C(Cl)Br
1	Chloroacetic acid isopropyl ester	105-48-6	CC(C)OC(=O)CCl
1	Trichloroacrylic acid ethyl ester		CCOC(=O)C(=C(Cl)Cl)Cl
1	Dibromochloronitromethane	1184-89-0	C([N+](=O)[O-])(Cl)(Br)Br
1	Dichloronitroethane	594-72-9	CC([N+](=O)[O-])(Cl)Cl
1	Dichloro-1-nitropropane	595-44-8	CCC([N+](=O)[O-])(Cl)Cl
1	Bromomethylsulfanyl-chloroethane		ClCCSCBr
1	Dichloro[(trichloromethyl)sulfanyl]methanesulfenyl chloride	91631-93-5	C(SC(Cl)(Cl)Cl)(SCl)(Cl)Cl
1	Iodocarbonyl bromochloroacetate		O=C(I)OC(=O)C(Cl)Br
1	Bromochloro-hydroxy-3-oxo-butanoyl chloride		O=C(Cl)C(O)C(=O)C(Cl)Br
1	Bromodichloro-hydroxy-pentan-3-one		O=C(C(O)CCl)C(Cl)CBr
1	Dichloroethyl bromo-hydroxy-propanoate		O=C(CC(O)Br)OC(Cl)CCl
1	Chloroethyl bromochloro-2-oxo-propanoate		O=C(OCCCl)C(=O)C(Cl)Br
1	Chloro-trimethyl-cyclopropane	21181-46-4	CC1(CC1(C)Cl)C
1	Dichlorocyclopentane	31038-06-9	C1CCC(C1)(Cl)Cl
1	Tetrachlorocyclopentane	59808-78-5	C1C(C(C(C1Cl)Cl)Cl)Cl
1	Bromodichlorocyclohexane		C1CC(C(C(C1)Br)Cl)Cl
1	Dibromochlorocyclohexane		ClC1C(Br)CCCC1Br
1	Hexachlorocyclohexane (HCH)	58-89-9	C1(C(C(C(C(C1Cl)Cl)Cl)Cl)Cl)Cl
1	Dichloro-1-methylcyclopropane-1-carbonyl chloride	56447-09-7	CC1(CC1(Cl)Cl)C(=O)Cl
1	Chlorocyclopentanol		C1CC(C(C1)Cl)O
1	Dichloro-2-methyl-tetrahydrofuran-3-one		CC1OC(Cl)C(Cl)C1=O
1	Bromochloro-2-methyl-tetrahydrofuran-3-one		CC1OC(Br)C(Cl)C1=O
1	Chloro-2-methylcyclopent-2-enol		CC1=C(CCC1O)Cl
1	1-(Dichloromethyl)pyrrolidine-2,5-dione		O=C1CCC(=O)N1C(Cl)Cl
1	5,5-Dichloro-3-(chloromethyl)-1,4-dihydropyrazole		ClCC1=NNC(Cl)(Cl)C1
1	Chloro-methoxy-5-methylpyridazine 1-oxide		CC1=CC(=N[N+](=O)C1Cl)OC
1	Chlorocyclohexanone	822-87-7	C1CCC(=O)C(C1)Cl
1	4,5-Bis(chloromethyl)-2,2-dimethyl-1,3-dioxolane	20955-36-6	CC1(OC(C(O1)CCl)CCl)C
1	Dichloro-methylfuran		CC1=C(OC(=C1)Cl)Cl
1	Trichloro-methylfuran		Cc1c(Cl)oc(Cl)c1Cl
1	Chlorothiophene	96-43-5	C1=CSC(=C1)Cl
1	Dichlorothiophene	3172-52-9	C1=C(SC(=C1)Cl)Cl
1	Bromochlorothiophene	2873-18-9	C1=C(SC(=C1)Br)Cl
1	Bromodichlorothiophene	60404-18-4	C1=C(SC(=C1Br)Cl)Cl
1	Dibromochlorothiophene	60404-20-8	C1=C(SC(=C1Br)Cl)Br
1	Dichloromethylthiophene	36953-55-6	C1=CSC(=C1)C(Cl)Cl
1	(Bromomethyl)-chlorothiophene	40032-81-3	C1=CSC(=C1CBr)Cl
1	Dichloroiodo-methylthiophene		Cc1c(I)sc(Br)c1Cl
1	Dichloro-ethylthiophene		CCC1=CC(=C(S1)Cl)Cl
1	Diisobutyl-chlorothiophene		CC(C)Cc1cc(Cl)c(CC(C)C)s1
1	Diisobutyl-dichlorothiophene		CC(C)Cc1sc(CC(C)C)c(Cl)c1Cl
1	Diisobutyl-bromochlorothiophene		CC(C)Cc1sc(CC(C)C)c(Br)c1Cl
1	Chloropyridinamine	19798-77-7	C1=CN=CC(=C1N)Cl
1	Dichloro-pyridinamine	22889-78-7	C1=C(C(=C(C=N1)Cl)N)Cl
1	Trichloropyridin-amine	28443-69-8	C1=C(C(=C(C(=N1)Cl)Cl)N)Cl
1	Dichloro-(trichloromethyl)-pyridinamine	14321-05-2	C1=C(C(=C(C(=N1)C(Cl)(Cl)Cl)Cl)N)Cl
1	Amino-dichloro-lutidine	50978-40-0	CC1=C(C(=C(C(=N1)C)Cl)N)Cl
1	8-Chloro-7-isobutyl-1,3-dimethyl-3,7-dihydro-1H-purine-2,6-dione		CC(C)CN1C2=C(N=C1Cl)N(C(=O)N(C2=O)C)C
1	Bromochloro-thiadiazole		C1(=NSC(=N1)Br)Cl
1	Trichloro(tritert-butylpyridine)		CC(C)(C)c1nc(C(C)(C)C)c(Cl)c(C(C)(C)CCl)c1Cl
1	Simazine	122-34-9	CCNC1=NC(=NC(=N1)Cl)NCC
1	Chlorobenzene	108-90-7	C1=CC=C(C=C1)Cl
1	Bromobenzene	108-86-1	C1=CC=C(C=C1)Br
1	Dichlorobenzene	106-46-7	C1=CC(=CC=C1Cl)Cl
1	Bromochlorobenzene	108-37-2	C1=CC(=CC(=C1)Br)Cl
1	Bromochlorofluorobenzene	1996-29-8	C1=CC(=C(C=C1Cl)F)Br
1	Tribromochlorobenzene	78904-10-6	C1=C(C=C(C(=C1Br)Cl)Br)Br
1	Bromodichloroiodobenzene	62720-30-3	C1=C(C=C(C(=C1Cl)I)Cl)Br
1	Hexachlorobenzene	118-74-1	C1(=C(C(=C(C(=C1Cl)Cl)Cl)Cl)Cl)Cl
1	Chloro(toluene)	108-41-8	CC1=CC(=CC=C1)Cl
1	Bromo(toluene)	106-38-7	CC1=CC=C(C=C1)Br
1	Dichloro(toluene)	95-73-8	CC1=C(C=C(C=C1)Cl)Cl
1	Dibromo(toluene)	823-78-9	C1=CC(=CC(=C1)Br)CBr
1	(Dichloromethyl)-fluorobenzene	456-19-9	C1=CC(=CC=C1C(Cl)Cl)F
1	Trichloro(toluene)	6639-30-1	CC1=CC(=C(C=C1Cl)Cl)Cl
1	Hexachloro(toluene)	2136-78-9	C(C1=C(C(=C(C(=C1Cl)Cl)Cl)Cl)Cl)Cl
1	Chloro(xylene)	556-97-8	CC1=CC(=CC(=C1)Cl)C
1	(Dichloroethyl)benzene	1074-11-9	C1=CC=C(C=C1)C(CCl)Cl
1	Bromophenethyl chloride / Chlorophenethyl bromide	6529-53-9	C1=CC(=CC=C1CCBr)Cl
1	Trichlorodimethylbenzene		CC1=C(C(=C(C=C1Cl)Cl)C)Cl
1	Bromopentachloro(dimethylbenzene)		ClCc1c(Cl)c(Cl)c(Cl)c(Br)c1C(Cl)Cl
1	Chloro(mesitylene)	1667-04-5	CC1=CC(=C(C(=C1)C)Cl)C
1	Dichloro(propylbenzene)		CC(C(C1=CC=CC=C1)Cl)Cl
1	Bromochloro(mesitylene)		CC1=CC(=C(C(=C1Cl)C)Br)C
1	Dichloro-ditert-butylbenzene		CC(C)(C)C1=CC(=C(C=C1Cl)Cl)C(C)(C)C
1	Bromochloro(8-Isopropyl-2,5-dimethyltetralin)		Cc1c(Cl)c(Br)c(C(C)C)c2c1CCC(C)C2
1	Trichloro(8-Isopropyl-2,5-dimethyltetralin)		Cc1c(Cl)c(Cl)c(C(C)C)c2c1CC(Cl)C(C)C2
1	Dichloro-ditert-butyl-ethylbenzene		CCc1c(Cl)c(C(C)(C)C)cc(C(C)(C)C)c1Cl
1	Chloro-ditert-butyl-isopropylbenzene		CC(C)c1cc(Cl)c(C(C)(C)C)cc1C(C)(C)C
1	4-Chloro-8-ethyl-3,3,5,5-tetramethyl-1,2,6,7-tetrahydro-s-indacene		CCc1c2c(c(Cl)c3c1CCC3(C)C)C(C)(C)CC2
1	Trchloro-tritert-butylbenzene		CC(C)(C)c1c(Cl)c(C(C)(C)C)c(Cl)c(C(C)(C)C)c1Cl
1	Bromotetrachloro(styrene)		Cl/C=C(\Cl)c1c(Cl)cc(Br)cc1Cl
1	Bromoheptachloro(styrene)		ClC(Cl)=C(Cl)c1c(Cl)cc(Br)cc1Cl
1	Trichlorophenol	15950-66-0	C1=CC(=C(C(=C1O)Cl)Cl)Cl
1	Bromodichlorophenol	4524-77-0	C1=C(C=C(C(=C1Cl)O)Br)Cl
1	Dibromochlorophenol	5324-13-0	C1=C(C=C(C(=C1Br)O)Br)Cl
1	Tribromophenol	118-79-6	C1=C(C=C(C(=C1Br)O)Br)Br
1	Dichloro(methylphenol)	13481-70-4	CC1=C(C(=C(C=C1)Cl)O)Cl
1	Trichloro(methylphenol)		CC1=C(C(=CC(=C1Cl)Cl)Cl)O
1	Tribromochloro(methylphenol)	83918-56-3	CC1=C(C(=C(C(=C1Br)Cl)Br)Br)O
1	Trichloro(dimethylphenol)	6972-47-0	CC1=C(C(=C(C(=C1Cl)O)Cl)C)Cl
1	Dichloro-tert-butylphenol	34593-75-4	CC(C)(C)C1=CC(=C(C(=C1)Cl)O)Cl
1	Bromochloro-tert-butylphenol		CC(C)(C)C1=CC(=C(C(=C1)Br)O)Cl
1	Dibromo-tert-butylphenol	98-22-6	CC(C)(C)C1=CC(=C(C(=C1)Br)O)Br
1	Chloro-methyl-tert-butylphenol	141524-52-9	CC1=CC(=CC(=C1O)C(C)(C)C)Cl
1	Trichloro-tert-buty-ethylphenol		CCc1c(Cl)c(Cl)c(O)c(C(C)(C)C)c1Cl
1	Trichloroiodo-tert-buty-ethylphenol		CC(I)c1c(Cl)c(Cl)c(O)c(C(C)(C)C)c1Cl
1	Dichloro-ditert-butylphenol		CC(C)(C)C1=C(C(=C(C=C1Cl)Cl)C(C)(C)C)O
1	Bromochloro-ditert-butylphenol		CC(C)(C)c1c(Cl)cc(Br)c(C(C)(C)C)c1O
1	Chloro-ditert-butyl-ethylphenol		CCc1cc(C(C)(C)C)c(O)c(C(C)(C)C)c1Cl
1	Dichloro(ditert-butyl-ethylphenol)		CCc1c(Cl)c(C(C)(C)C)c(O)c(C(C)(C)C)c1Cl
1	Trichloro(ditert-butyl-ethylphenol)		CC(Cl)c1c(Cl)c(C(C)(C)C)c(O)c(C(C)(C)C)c1Cl
1	Chloro-(trichloro-ditert-butylphenyl)ethanol		CC(C)(C)c1c(Cl)c(Cl)c(C(O)CCl)c(C(C)(C)C)c1Cl
1	Dichlorobenzenediol	608-44-6	C1=CC(=C(C(=C1O)Cl)Cl)O
1	Bromochlorobenzenediol		C1=C(C(=CC(=C1Cl)O)Br)O
1	Trichlorobenzenediol	32139-72-3	C1=C(C(=C(C(=C1Cl)Cl)O)O)Cl
1	Dibromochlorobenzenediol		C1=C(C(=C(C(=C1Br)O)Br)O)Cl
1	Bromochloro-dimethylbenzenediol		Cc1c(O)c(Br)c(C)c(O)c1Cl
1	Chloro-ditert-butylbenzenediol		CC(C)(C)C1=CC(=C(C(=C1O)Cl)C(C)(C)C)O
1	Chlorodifluoroanisole	170572-51-7	COC1=C(C=C(C=C1F)Cl)F
1	Dichloro-tert-butylanisole		CC(C)(C)C1=CC(=C(C(=C1)Cl)OC)Cl
1	Chloroveratrole	90282-99-8	COC1=C(C(=CC=C1)Cl)OC
1	Bromoveratrole	2859-78-1	COC1=C(C=C(C=C1)Br)OC
1	Dichloromethylveratrole		COc1cc(Cl)c(OC)c(Cl)c1C
1	Bromomethylveratrole	13321-74-9	CC1=CC(=C(C=C1OC)Br)OC
1	Chloro-tert-butylveratrole		COc1cc(C(C)(C)C)cc(OC)c1Cl
1	Dichlorotrimethoxyltoluene		CC1=C(C(=C(C(=C1Cl)OC)Cl)OC)OC
1	Trichloroaniline		Nc1cc(Cl)c(Cl)cc1Cl
1	Dibromochloroaniline	874-17-9	C1=C(C=C(C(=C1Br)N)Br)Cl
1	Chloro(acetophenone)	532-27-4	C1=CC=C(C=C1)C(=O)CCl
1	Chlorophenylacetone	5586-88-9	CC(=O)CC1=CC=C(C=C1)Cl
1	Dichloro-tert-butylacetophenone		CC(=O)c1c(Cl)cc(C(C)(C)C)cc1Cl
1	Trichloro-diethylacetophenone		CCc1c(Cl)c(Cl)c(Cl)c(CC)c1C(C)=O
1	Dichloro-ditert-butylacetophenone		CC(=O)c1c(C(C)(C)C)c(Cl)cc(Cl)c1C(C)(C)C
1	Trichloro-ditert-butylacetophenone		CC(=O)c1c(C(C)C)c(Cl)c(Cl)c(Cl)c1C(C)C
1	Dichloro-triisopropylacetophenone		CC(=O)c1c(C(C)C)c(Cl)c(C(C)C)c(Cl)c1C(C)C
1	Dichlorophantolide		CC(=O)c1c(C)c(Cl)c2c(c1Cl)C(C)(C)C(C)C2(C)C
1	Dibromocreosol		CC1=C(C=C(C(=C1Br)O)OC)Br
1	Chloro-ethyl-methoxy-phenol		CCc1cc(Cl)c(O)c(OC)c1
1	Dibromohydroxyacetophenone		CC(=O)C1=C(C=C(C=C1Br)O)Br
1	Trichloro-hydroxy-methylacetophenone		CC(=O)c1c(C)c(Cl)c(O)c(Cl)c1Cl
1	Bromochloro-hydroxy-methoxyacetophenone		COc1cc(Br)c(O)c(C(C)=O)c1Cl
1	Trichloro--tert-butyl-hydroxy-benzaldehyde		CC(C)(C)c1c(Cl)c(O)c(C=O)c(Cl)c1Cl
1	Chloro-ditert-butyl-hydroxybenzaldehyde		CC(C)(C)c1cc(C=O)c(Cl)c(C(C)(C)C)c1O
1	Dichloro-methylphenol, acetate		CC1=CC(=C(C(=C1)Cl)OC(=O)C)Cl
1	2-(chlorophenyl)ethyl acetate	66619-07-6	CC(=O)OCCC1=CC=CC=C1Cl
1	(Chloro-methyl-propyl) dichloro-tert-butylbenzoate		CC(CCl)COC(=O)c1cc(Cl)c(C(C)(C)C)c(Cl)c1
1	1-Chloroethyl 3-(ditert-butyl-hydroxy-phenyl)propanoate		CC(Cl)OC(=O)CCc1cc(C(C)(C)C)c(O)c(C(C)(C)C)c1
1	(Bromochloromethyl) 2-bromo-3-(ditert-butyl-hydroxy-phenyl)propanoate		CC(C)(C)c1cc(CC(Br)C(=O)OC(Cl)Br)cc(C(C)(C)C)c1O
1	S-(dichlorophenyl) ethanethioate		CC(=O)Sc1ccc(Cl)cc1Cl
1	Chloroformanilide	2617-79-0	C1=CC(=CC=C1NC=O)Cl
1	Chloroethynyl-ethynylbenzene		C#CC1=CC=C(C=C1)C#CCl
1	N,N-di(butan-2-yl)-trichlorobenzamide		CCCC(C)N(CC)C(=O)c1cc(Cl)c(C)c(Cl)c1Cl
1	Dichloro-methoxy-methylsulfanylbenzene		COC1=CC(=C(C=C1Cl)SC)Cl
1	8-Bromo-3,3,5,5-tetramethyl-2,6-dihydro-s-indacene-1,7-dione		CC1(C)CC(=O)c2c1cc1c(c2Br)C(=O)CC1(C)C
1	Bromochloro-ditert-butyl-hydroxybenzaldehyde		CC(C)(C)c1c(O)c(C(C)(C)C)c(Br)c(C=O)c1Cl
1	2-(Chlorophenoxy)ethanol, methyl ether		COCCOC1=CC=CC=C1Cl
1	(Chloro-ethoxyacetophenone		CCOC1=CC(=C(C=C1)C(=O)C)Cl
1	Chloro-dimethoxyacetophenone	54173-36-3	CC(=O)C1=CC(=C(C=C1OC)OC)Cl
1	Trichloro-ditert-butyl-ethoxy-benzene		CCOc1c(C(C)(C)C)c(Cl)c(Cl)c(Cl)c1C(C)(C)C
1	Trichloronaphthalene	55720-40-6	C1=CC(=CC2=CC(=C(C=C21)Cl)Cl)Cl
1	Bromochloroiodonaphthalene		C1=CC(=CC2=CC(=C(C=C21)Cl)Br)I
1	Trichloro-methylnaphthalene		Cc1cc(Cl)cc2cc(Cl)cc(Cl)c12
1	Dichloro(vinylnaphthalene)		Cl/C=C(\Cl)c1ccc2ccccc2c1
1	Trichloro-ditert-butylnaphthalene		CC(C)(C)c1cc2c(Cl)c(C(C)(C)C)c(Cl)cc2cc1Cl
1	Dichloro[1,1'-biphenyl]-diol		Oc1cc(-c2ccc(Cl)c(O)c2)ccc1Cl
1	Bromochloro[1,1'-biphenyl]-diol		Oc1cc(-c2ccc(Br)c(O)c2)ccc1Cl
1	Dichloro-(difluorophenyl)-N-methylaniline		CNC1=C(C=C(C=C1Cl)C2=C(C=CC=C2F)F)Cl
1	2-Bromo-5-(2-chlorotetralin-5-yl)tetralin		ClC1CCc2c(cccc2-c2cccc3c2CCC(Br)C3)C1
1	4-Chlorodiphenylmethane	831-81-2	C1=CC=C(C=C1)CC2=CC=C(C=C2)Cl
1	4,4'-Dichlorodiphenylmethane	101-76-8	C1=CC(=CC=C1CC2=CC=C(C=C2)Cl)Cl
1	Dichlorophenoxybenzene	55538-69-7	C1=CC=C(C=C1)OC2=CC(=C(C=C2)Cl)Cl
1	Dichloromethoxydiphenyl ether		COC1=CC(=C(C=C1)OC2=CC=C(C=C2)Cl)Cl
1	Chlorocarbazole	5599-70-2	C1=CC=C2C(=C1)C3=C(N2)C(=CC=C3)Cl
1	Dichlorocarbazole	5599-71-3	C1=CC2=C(C=C1Cl)C3=C(N2)C=CC(=C3)Cl
1	Chloro(5,10-dihydro-phenazine)		C1=CC=C2C(=C1)NC3=C(N2)C=C(C=C3)Cl
1	Dichlorobenzo[c]cinnoline	3372-79-0	C1=CC2=C(C=C1Cl)N=C3C=CC(=CC3=N2)Cl
1	2,4-Dihydro-(dichloromethyl)benzothiophene		ClC(Cl)c1ccc2c(c1)CSC2
1	Bromochloro-1H-pyrrolo[2,3-b]pyridine-2,3-dione		C1=C(C(=C2C(=O)C(=O)NC2=N1)Br)Cl
1	Bromochloro-1,3-dihydro-2H-imidazo[4,5-b]pyridin-2-one		C1=C2C(=NC(=C1Cl)Br)NC(=O)N2
1	Dichloromethylbenzothiophene		CC1=C2C(=CC=C1)SC(=C2Cl)Cl
1	Bromo-(chlorophenyl)-1H-pyrazole	17978-27-7	C1=CC(=CC=C1C2=C(C=NN2)Br)Cl
1	Chloroanthracene	4985-70-0	C1=CC=C2C=C3C(=CC2=C1)C=CC=C3Cl
1	N-Methyl raseglurant		CNc1c(C)cc(C)nc1C#Cc1cccc(F)c1
1	Bis(trifluoroacetate) bisphenol G		CC(C)c1cc(C(C)(C)c2ccc(OC(=O)C(F)(F)F)c(C(C)C)c2)ccc1OC(=O)C(F)(F)F
1	Chloro(purpurin -1-methyl ether)		COc1c(O)cc(O)c2c1C(=O)c1cc(Cl)ccc1C2=O
1	Octachlorodibenzo-p-dioxin	3268-87-9	C12=C(C(=C(C(=C1Cl)Cl)Cl)Cl)OC3=C(O2)C(=C(C(=C3Cl)Cl)Cl)Cl
1	N-(Chlorophenyl)-2-naphthylamine	5447-28-9	C1=CC=C2C=C(C=CC2=C1)NC3=CC(=CC=C3)Cl
2	2,4,4'-Trichlorobiphenyl	7012-37-5	C1=CC(=CC=C1C2=C(C=C(C=C2)Cl)Cl)Cl
2	2,2',5,5'-Tetrachlorobiphenyl	35693-99-3	C1=CC(=C(C=C1Cl)C2=C(C=CC(=C2)Cl)Cl)Cl
2	2,2',3,4',5-Pentachlorobiphenyl	68194-07-0	C1=CC(=C(C=C1Cl)Cl)C2=C(C(=CC(=C2)Cl)Cl)Cl
2	2,2',4,5,5'-Pentachlorobiphenyl	37680-73-2	C1=CC(=C(C=C1Cl)C2=CC(=C(C=C2Cl)Cl)Cl)Cl
2	2,3',4,4',5-Pentachlorobiphenyl	31508-00-6	C1=CC(=C(C=C1C2=CC(=C(C=C2Cl)Cl)Cl)Cl)Cl
2	2,2',4,4',5,5'-Hexachlorobiphenyl	35065-27-1	C1=C(C(=CC(=C1Cl)Cl)Cl)C2=CC(=C(C=C2Cl)Cl)Cl
2	2,2',3,4,4',5'-Hexachlorobiphenyl	35065-28-2	C1=CC(=C(C(=C1C2=CC(=C(C=C2Cl)Cl)Cl)Cl)Cl)Cl
2	2,2',3,4,4',5,5'-Heptachlorobiphenyl	35065-29-3	C1=C(C(=CC(=C1Cl)Cl)Cl)C2=CC(=C(C(=C2Cl)Cl)Cl)Cl
2	Hexachlorobenzene	118-74-1	C1(=C(C(=C(C(=C1Cl)Cl)Cl)Cl)Cl)Cl
2	α-HCH	319-84-6	Cl[C@H]1[C@H](Cl)[C@@H](Cl)[C@H](Cl)[C@H](Cl)[C@H]1Cl
2	γ-HCH	58-89-9	Cl[C@H]1[C@H](Cl)[C@@H](Cl)[C@@H](Cl)[C@H](Cl)[C@H]1Cl
2	o, p′-DDE	3424-82-6	C1=CC=C(C(=C1)C(=C(Cl)Cl)C2=CC=C(C=C2)Cl)Cl
2	p, p′-DDE	72-55-9	C1=CC(=CC=C1C(=C(Cl)Cl)C2=CC=C(C=C2)Cl)Cl
2	o, p′-DDT	789-02-6	C1=CC=C(C(=C1)C(C2=CC=C(C=C2)Cl)C(Cl)(Cl)Cl)Cl
2	p, p'-DDT	50-29-3	C1=CC(=CC=C1C(C2=CC=C(C=C2)Cl)C(Cl)(Cl)Cl)Cl
2	2,4,4'-Tribromodiphenyl ether	41318-75-6	C1=CC(=CC=C1OC2=C(C=C(C=C2)Br)Br)Br
2	2,2',4,5'-Tetrabromodiphenyl Ether	243982-82-3	C1=CC(=C(C=C1Br)Br)OC2=C(C=CC(=C2)Br)Br
2	2,2',4,4'-Tetrabromodiphenyl ether	5436-43-1	C1=CC(=C(C=C1Br)Br)OC2=C(C=C(C=C2)Br)Br
2	2,3',4,4'-Tetrabromodiphenyl ether	189084-61-5	C1=CC(=C(C=C1OC2=C(C=C(C=C2)Br)Br)Br)Br
2	Pentabromodiphenyl ethers	60348-60-9	C1=CC(=C(C=C1Br)Br)OC2=CC(=C(C=C2Br)Br)Br
2	2,2',4,4',6-Pentabromodiphenyl ether	189084-64-8	C1=CC(=C(C=C1Br)Br)OC2=C(C=C(C=C2Br)Br)Br
2	2,2',4,4',5,6'-Hexabromodiphenyl ether	207122-15-4	C1=C(C=C(C(=C1Br)OC2=CC(=C(C=C2Br)Br)Br)Br)Br
2	2,2',4,4',5,5'-Hexabromodiphenyl ether	68631-49-2	C1=C(C(=CC(=C1Br)Br)Br)OC2=CC(=C(C=C2Br)Br)Br
2	2,2',3,4,4',5',6-Heptabromodiphenyl ether	207122-16-5	C1=C(C(=CC(=C1Br)Br)Br)OC2=C(C(=C(C=C2Br)Br)Br)Br
3	α-HCH	319-84-6	Cl[C@H]1[C@H](Cl)[C@@H](Cl)[C@H](Cl)[C@H](Cl)[C@H]1Cl
3	β-HCH	319-85-7	Cl[C@H]1[C@H](Cl)[C@@H](Cl)[C@H](Cl)[C@@H](Cl)[C@@H]1Cl
3	γ-HCH	58-89-9	Cl[C@H]1[C@H](Cl)[C@@H](Cl)[C@@H](Cl)[C@H](Cl)[C@H]1Cl
3	δ-HCH	319-86-8	Cl[C@H]1[C@H](Cl)[C@@H](Cl)[C@H](Cl)[C@@H](Cl)[C@H]1Cl
3	Hexachlorobenzene	118-74-1	C1(=C(C(=C(C(=C1Cl)Cl)Cl)Cl)Cl)Cl
3	o, p′-DDE	3424-82-6	C1=CC=C(C(=C1)C(=C(Cl)Cl)C2=CC=C(C=C2)Cl)Cl
3	p, p′-DDE	72-55-9	C1=CC(=CC=C1C(=C(Cl)Cl)C2=CC=C(C=C2)Cl)Cl
3	o, p′-DDT	789-02-6	C1=CC=C(C(=C1)C(C2=CC=C(C=C2)Cl)C(Cl)(Cl)Cl)Cl
3	p, p'-DDT	50-29-3	C1=CC(=CC=C1C(C2=CC=C(C=C2)Cl)C(Cl)(Cl)Cl)Cl
3	2,4,4'-Trichlorobiphenyl	7012-37-5	C1=CC(=CC=C1C2=C(C=C(C=C2)Cl)Cl)Cl
3	2,2',5,5'-Tetrachlorobiphenyl	35693-99-3	C1=CC(=C(C=C1Cl)C2=C(C=CC(=C2)Cl)Cl)Cl
3	2,2',4,5,5'-Pentachlorobiphenyl	37680-73-2	C1=CC(=C(C=C1Cl)C2=CC(=C(C=C2Cl)Cl)Cl)Cl
3	2,2',4,4',5,5'-Hexachlorobiphenyl	35065-27-1	C1=C(C(=CC(=C1Cl)Cl)Cl)C2=CC(=C(C=C2Cl)Cl)Cl
3	2,2',3,4,4',5'-Hexachlorobiphenyl	35065-28-2	C1=CC(=C(C(=C1C2=CC(=C(C=C2Cl)Cl)Cl)Cl)Cl)Cl
3	2,2',3,4,4',5,5'-Heptachlorobiphenyl	35065-29-3	C1=C(C(=CC(=C1Cl)Cl)Cl)C2=CC(=C(C(=C2Cl)Cl)Cl)Cl
4	α-HCH	319-84-6	Cl[C@H]1[C@H](Cl)[C@@H](Cl)[C@H](Cl)[C@H](Cl)[C@H]1Cl
4	β-HCH	319-85-7	Cl[C@H]1[C@H](Cl)[C@@H](Cl)[C@H](Cl)[C@@H](Cl)[C@@H]1Cl
4	γ-HCH	58-89-9	Cl[C@H]1[C@H](Cl)[C@@H](Cl)[C@@H](Cl)[C@H](Cl)[C@H]1Cl
4	δ-HCH	319-86-8	Cl[C@H]1[C@H](Cl)[C@@H](Cl)[C@H](Cl)[C@@H](Cl)[C@H]1Cl
4	p, p′-DDE	72-55-9	C1=CC(=CC=C1C(=C(Cl)Cl)C2=CC=C(C=C2)Cl)Cl
4	p, p′-DDD	72-54-8	C1=CC(=CC=C1C(C2=CC=C(C=C2)Cl)C(Cl)Cl)Cl
4	o, p′-DDT	789-02-6	C1=CC=C(C(=C1)C(C2=CC=C(C=C2)Cl)C(Cl)(Cl)Cl)Cl
4	p, p′-DDE	72-55-9	C1=CC(=CC=C1C(=C(Cl)Cl)C2=CC=C(C=C2)Cl)Cl
4	o, p′-DDT	789-02-6	C1=CC=C(C(=C1)C(C2=CC=C(C=C2)Cl)C(Cl)(Cl)Cl)Cl
5	α-HCH	319-84-6	Cl[C@H]1[C@H](Cl)[C@@H](Cl)[C@H](Cl)[C@H](Cl)[C@H]1Cl
5	β-HCH	319-85-7	Cl[C@H]1[C@H](Cl)[C@@H](Cl)[C@H](Cl)[C@@H](Cl)[C@@H]1Cl
5	γ-HCH	58-89-9	Cl[C@H]1[C@H](Cl)[C@@H](Cl)[C@@H](Cl)[C@H](Cl)[C@H]1Cl
5	δ-HCH	319-86-8	Cl[C@H]1[C@H](Cl)[C@@H](Cl)[C@H](Cl)[C@@H](Cl)[C@H]1Cl
5	Hexachlorobenzene	118-74-1	C1(=C(C(=C(C(=C1Cl)Cl)Cl)Cl)Cl)Cl
5	Heptachlor	76-44-8	C1=CC(C2C1C3(C(=C(C2(C3(Cl)Cl)Cl)Cl)Cl)Cl)Cl
5	Aldrin	309-00-2	C1[C@@H]2C=C[C@H]1[C@H]3[C@@H]2[C@]4(C(=C([C@@]3(C4(Cl)Cl)Cl)Cl)Cl)Cl
5	Oxychlordane	26940-75-0	C12C(C(C3(C1O3)Cl)Cl)C4(C(=C(C2(C4(Cl)Cl)Cl)Cl)Cl)Cl
5	cis-Heptachlor Epoxide	1024-57-3	[C@@H]12[C@@H]([C@H]([C@@H]3[C@H]1O3)Cl)[C@]4(C(=C([C@@]2(C4(Cl)Cl)Cl)Cl)Cl)Cl
5	trans-Heptachlor Epoxide	28044-83-9	[C@@H]12[C@@H]([C@H]([C@H]3[C@@H]1O3)Cl)[C@]4(C(=C([C@@]2(C4(Cl)Cl)Cl)Cl)Cl)Cl
5	2,4-Dichlorodiphenyldichloroethylene	3424-82-6	C1=CC=C(C(=C1)C(=C(Cl)Cl)C2=CC=C(C=C2)Cl)Cl
5	Dichlorodiphenyldichloroethylene	72-55-9	C1=CC(=CC=C1C(=C(Cl)Cl)C2=CC=C(C=C2)Cl)Cl
5	trans-Chlordane	5103-74-2	C1[C@H]2[C@@H]([C@H]([C@@H]1Cl)Cl)[C@]3(C(=C([C@@]2(C3(Cl)Cl)Cl)Cl)Cl)Cl
5	cis-Chlordane	5103-71-9	C1[C@H]2[C@@H]([C@H]([C@H]1Cl)Cl)[C@]3(C(=C([C@@]2(C3(Cl)Cl)Cl)Cl)Cl)Cl
5	trans-Nonachlor	5103-73-1	[C@@H]12[C@@H]([C@H](C([C@H]1Cl)Cl)Cl)[C@]3(C(=C([C@@]2(C3(Cl)Cl)Cl)Cl)Cl)Cl
5	cis-Nonachlor	5103-73-1	[C@@H]12[C@@H]([C@H](C([C@H]1Cl)Cl)Cl)[C@]3(C(=C([C@@]2(C3(Cl)Cl)Cl)Cl)Cl)Cl
5	Dieldrin	60-57-1	C1[C@@H]2[C@H]3[C@@H]([C@H]1[C@H]4[C@@H]2O4)[C@]5(C(=C([C@@]3(C5(Cl)Cl)Cl)Cl)Cl)Cl
5	Mitotane	53-19-0	C1=CC=C(C(=C1)C(C2=CC=C(C=C2)Cl)C(Cl)Cl)Cl
5	Dichlorodiphenyldichloroethane	72-54-8	C1=CC(=CC=C1C(C2=CC=C(C=C2)Cl)C(Cl)Cl)Cl
5	2,4’-Dichlorodiphenyltrichloroethane	789-02-6	C1=CC=C(C(=C1)C(C2=CC=C(C=C2)Cl)C(Cl)(Cl)Cl)Cl
5	Dichlorodiphenyltrichloroethane	50-29-3	C1=CC(=CC=C1C(C2=CC=C(C=C2)Cl)C(Cl)(Cl)Cl)Cl
5	Endrin	72-20-8	C1[C@@H]2[C@@H]3[C@H]([C@H]1[C@H]4[C@@H]2O4)[C@@]5(C(=C([C@]3(C5(Cl)Cl)Cl)Cl)Cl)Cl
5	Mirex	2385-85-5	C12(C3(C4(C5(C3(C(C1(C5(C2(C4(Cl)Cl)Cl)Cl)Cl)(Cl)Cl)Cl)Cl)Cl)Cl)Cl
6	p, p′-DDE	72-55-9	C1=CC(=CC=C1C(=C(Cl)Cl)C2=CC=C(C=C2)Cl)Cl
6	o, p′-DDT	789-02-6	C1=CC=C(C(=C1)C(C2=CC=C(C=C2)Cl)C(Cl)(Cl)Cl)Cl
6	p, p′-DDD	72-54-8	C1=CC(=CC=C1C(C2=CC=C(C=C2)Cl)C(Cl)Cl)Cl
6	p, p'-DDT	50-29-3	C1=CC(=CC=C1C(C2=CC=C(C=C2)Cl)C(Cl)(Cl)Cl)Cl
6	α-HCH	319-84-6	Cl[C@H]1[C@H](Cl)[C@@H](Cl)[C@H](Cl)[C@H](Cl)[C@H]1Cl
6	γ-HCH	58-89-9	Cl[C@H]1[C@H](Cl)[C@@H](Cl)[C@@H](Cl)[C@H](Cl)[C@H]1Cl
6	β-HCH	319-85-7	Cl[C@H]1[C@H](Cl)[C@@H](Cl)[C@H](Cl)[C@@H](Cl)[C@@H]1Cl
6	δ-HCH	319-86-8	Cl[C@H]1[C@H](Cl)[C@@H](Cl)[C@H](Cl)[C@@H](Cl)[C@H]1Cl
7	Acenaphthylene	208-96-8	C1=CC2=C3C(=C1)C=CC3=CC=C2
7	Acenaphthene	83-32-9	C1CC2=CC=CC3=C2C1=CC=C3
7	Fluorene	86-73-7	C1C2=CC=CC=C2C3=CC=CC=C31
7	Phenanthrene	85-01-8	C1=CC=C2C(=C1)C=CC3=CC=CC=C32
7	Anthracene	120-12-7	C1=CC=C2C=C3C=CC=CC3=CC2=C1
7	Fluoranthene	206-44-0	C1=CC=C2C(=C1)C3=CC=CC4=C3C2=CC=C4
7	Pyrene	129-00-0	C1=CC2=C3C(=C1)C=CC4=CC=CC(=C43)C=C2
7	Benz[a]anthracene	56-55-3	C1=CC=C2C(=C1)C=CC3=CC4=CC=CC=C4C=C32
7	Chrysene	218-01-9	C1=CC=C2C(=C1)C=CC3=C2C=CC4=CC=CC=C43
7	Benz[b]fluoranthene	205-99-2	C1=CC=C2C3=C4C(=CC=C3)C5=CC=CC=C5C4=CC2=C1
7	Benz[k]fluoranthene	207-08-9	C1=CC=C2C=C3C4=CC=CC5=C4C(=CC=C5)C3=CC2=C1
7	benzo[a]pyrene	50-32-8	C1=CC=C2C3=C4C(=CC2=C1)C=CC5=C4C(=CC=C5)C=C3
7	Dibenzo[a,h]anthracene	53-70-3	C1=CC=C2C(=C1)C=CC3=CC4=C(C=CC5=CC=CC=C54)C=C32
7	benzo[g,h,i]perylene	191-24-2	C1=CC2=C3C(=C1)C4=CC=CC5=C4C6=C(C=C5)C=CC(=C36)C=C2
7	Indeno[1,2,3-cd]pyrene	193-39-5	C1=CC=C2C(=C1)C3=C4C2=CC5=CC=CC6=C5C4=C(C=C6)C=C3
7	α-HCH	319-84-6	Cl[C@H]1[C@H](Cl)[C@@H](Cl)[C@H](Cl)[C@H](Cl)[C@H]1Cl
7	β-HCH	319-85-7	Cl[C@H]1[C@H](Cl)[C@@H](Cl)[C@H](Cl)[C@@H](Cl)[C@@H]1Cl
7	γ-HCH	58-89-9	Cl[C@H]1[C@H](Cl)[C@@H](Cl)[C@@H](Cl)[C@H](Cl)[C@H]1Cl
7	δ-HCH	319-86-8	Cl[C@H]1[C@H](Cl)[C@@H](Cl)[C@H](Cl)[C@@H](Cl)[C@H]1Cl
7	p, p'-DDT	50-29-3	C1=CC(=CC=C1C(C2=CC=C(C=C2)Cl)C(Cl)(Cl)Cl)Cl
7	p, p′-DDD	72-54-8	C1=CC(=CC=C1C(C2=CC=C(C=C2)Cl)C(Cl)Cl)Cl
7	p, p′-DDE	72-55-9	C1=CC(=CC=C1C(=C(Cl)Cl)C2=CC=C(C=C2)Cl)Cl
7	o, p′-DDT	789-02-6	C1=CC=C(C(=C1)C(C2=CC=C(C=C2)Cl)C(Cl)(Cl)Cl)Cl
7	o, p′-DDD	53-19-0	C1=CC=C(C(=C1)C(C2=CC=C(C=C2)Cl)C(Cl)Cl)Cl
7	o, p′-DDE	3424-82-6	C1=CC=C(C(=C1)C(=C(Cl)Cl)C2=CC=C(C=C2)Cl)Cl
8	Naphthalene	91-20-3	C1=CC=C2C=CC=CC2=C1
8	Acenaphthylene	208-96-8	C1=CC2=C3C(=C1)C=CC3=CC=C2
8	Acenaphthene	83-32-9	C1CC2=CC=CC3=C2C1=CC=C3
8	Fluorene	86-73-7	C1C2=CC=CC=C2C3=CC=CC=C31
8	Phenanthrene	85-01-8	C1=CC=C2C(=C1)C=CC3=CC=CC=C32
8	Anthracene	120-12-7	C1=CC=C2C=C3C=CC=CC3=CC2=C1
8	Fluoranthene	206-44-0	C1=CC=C2C(=C1)C3=CC=CC4=C3C2=CC=C4
8	Pyrene	129-00-0	C1=CC2=C3C(=C1)C=CC4=CC=CC(=C43)C=C2
8	Benz[a]anthracene	56-55-3	C1=CC=C2C(=C1)C=CC3=CC4=CC=CC=C4C=C32
8	Chrysene	218-01-9	C1=CC=C2C(=C1)C=CC3=C2C=CC4=CC=CC=C43
8	Benz[b]fluoranthene	205-99-2	C1=CC=C2C3=C4C(=CC=C3)C5=CC=CC=C5C4=CC2=C1
8	Benz[k]fluoranthene	207-08-9	C1=CC=C2C=C3C4=CC=CC5=C4C(=CC=C5)C3=CC2=C1
8	Benz[a]pyrene	50-32-8	C1=CC=C2C3=C4C(=CC2=C1)C=CC5=C4C(=CC=C5)C=C3
8	Indeno[1,2,3-cd]pyrene	193-39-5	C1=CC=C2C(=C1)C3=C4C2=CC5=CC=CC6=C5C4=C(C=C6)C=C3
8	Dibenzo[a,h]anthracene	53-70-3	C1=CC=C2C(=C1)C=CC3=CC4=C(C=CC5=CC=CC=C54)C=C32
8	Benzo[ghi]perylene	191-24-2	C1=CC2=C3C(=C1)C4=CC=CC5=C4C6=C(C=C5)C=CC(=C36)C=C2
8	Hexachlorobenzene	118-74-1	C1(=C(C(=C(C(=C1Cl)Cl)Cl)Cl)Cl)Cl
8	α-HCH	319-84-6	Cl[C@H]1[C@H](Cl)[C@@H](Cl)[C@H](Cl)[C@H](Cl)[C@H]1Cl
8	β-HCH	319-85-7	Cl[C@H]1[C@H](Cl)[C@@H](Cl)[C@H](Cl)[C@@H](Cl)[C@@H]1Cl
8	γ-HCH	58-89-9	Cl[C@H]1[C@H](Cl)[C@@H](Cl)[C@@H](Cl)[C@H](Cl)[C@H]1Cl
8	δ-HCH	319-86-8	Cl[C@H]1[C@H](Cl)[C@@H](Cl)[C@H](Cl)[C@@H](Cl)[C@H]1Cl
8	p, p'-DDT	50-29-3	C1=CC(=CC=C1C(C2=CC=C(C=C2)Cl)C(Cl)(Cl)Cl)Cl
8	o, p′-DDT	789-02-6	C1=CC=C(C(=C1)C(C2=CC=C(C=C2)Cl)C(Cl)(Cl)Cl)Cl
8	p, p′-DDE	72-55-9	C1=CC(=CC=C1C(=C(Cl)Cl)C2=CC=C(C=C2)Cl)Cl
8	o, p′-DDE	3424-82-6	C1=CC=C(C(=C1)C(=C(Cl)Cl)C2=CC=C(C=C2)Cl)Cl
8	p, p′-DDD	72-54-8	C1=CC(=CC=C1C(C2=CC=C(C=C2)Cl)C(Cl)Cl)Cl
8	o, p′-DDD	53-19-0	C1=CC=C(C(=C1)C(C2=CC=C(C=C2)Cl)C(Cl)Cl)Cl
9	α-HCH	319-84-6	Cl[C@H]1[C@H](Cl)[C@@H](Cl)[C@H](Cl)[C@H](Cl)[C@H]1Cl
9	β-HCH	319-85-7	Cl[C@H]1[C@H](Cl)[C@@H](Cl)[C@H](Cl)[C@@H](Cl)[C@@H]1Cl
9	γ-HCH	58-89-9	Cl[C@H]1[C@H](Cl)[C@@H](Cl)[C@@H](Cl)[C@H](Cl)[C@H]1Cl
9	Hexachlorobenzene	118-74-1	C1(=C(C(=C(C(=C1Cl)Cl)Cl)Cl)Cl)Cl
9	2,4,4'-Trichlorobiphenyl	7012-37-5	C1=CC(=CC=C1C2=C(C=C(C=C2)Cl)Cl)Cl
9	2,2',5,5'-Tetrachlorobiphenyl	35693-99-3	C1=CC(=C(C=C1Cl)C2=C(C=CC(=C2)Cl)Cl)Cl
9	p, p′-DDE	72-55-9	C1=CC(=CC=C1C(=C(Cl)Cl)C2=CC=C(C=C2)Cl)Cl
9	p, p′-DDD	72-54-8	C1=CC(=CC=C1C(C2=CC=C(C=C2)Cl)C(Cl)Cl)Cl
9	o, p′-DDT	789-02-6	C1=CC=C(C(=C1)C(C2=CC=C(C=C2)Cl)C(Cl)(Cl)Cl)Cl
9	p, p'-DDT	50-29-3	C1=CC(=CC=C1C(C2=CC=C(C=C2)Cl)C(Cl)(Cl)Cl)Cl
10	α-HCH	319-84-6	Cl[C@H]1[C@H](Cl)[C@@H](Cl)[C@H](Cl)[C@H](Cl)[C@H]1Cl
10	β-HCH	319-85-7	Cl[C@H]1[C@H](Cl)[C@@H](Cl)[C@H](Cl)[C@@H](Cl)[C@@H]1Cl
10	γ-HCH	58-89-9	Cl[C@H]1[C@H](Cl)[C@@H](Cl)[C@@H](Cl)[C@H](Cl)[C@H]1Cl
10	δ-HCH	319-86-8	Cl[C@H]1[C@H](Cl)[C@@H](Cl)[C@H](Cl)[C@@H](Cl)[C@H]1Cl
10	o, p′-DDT	789-02-6	C1=CC=C(C(=C1)C(C2=CC=C(C=C2)Cl)C(Cl)(Cl)Cl)Cl
10	p, p'-DDT	50-29-3	C1=CC(=CC=C1C(C2=CC=C(C=C2)Cl)C(Cl)(Cl)Cl)Cl
10	o, p′-DDD	53-19-0	C1=CC=C(C(=C1)C(C2=CC=C(C=C2)Cl)C(Cl)Cl)Cl
10	p, p′-DDD	72-54-8	C1=CC(=CC=C1C(C2=CC=C(C=C2)Cl)C(Cl)Cl)Cl
10	o, p′-DDE	3424-82-6	C1=CC=C(C(=C1)C(=C(Cl)Cl)C2=CC=C(C=C2)Cl)Cl
10	p, p′-DDE	72-55-9	C1=CC(=CC=C1C(=C(Cl)Cl)C2=CC=C(C=C2)Cl)Cl
10	trans-Chlordane	5103-74-2	C1[C@H]2[C@@H]([C@H]([C@@H]1Cl)Cl)[C@]3(C(=C([C@@]2(C3(Cl)Cl)Cl)Cl)Cl)Cl
10	cis-Chlordane	5103-71-9	C1[C@H]2[C@@H]([C@H]([C@H]1Cl)Cl)[C@]3(C(=C([C@@]2(C3(Cl)Cl)Cl)Cl)Cl)Cl
10	Oxychlordane	26940-75-0	C12C(C(C3(C1O3)Cl)Cl)C4(C(=C(C2(C4(Cl)Cl)Cl)Cl)Cl)Cl
10	Endosulfan-I	33213-65-9	C1[C@@H]2[C@H](COS(=O)O1)[C@@]3(C(=C([C@]2(C3(Cl)Cl)Cl)Cl)Cl)Cl
10	Endosulfan-II	33213-65-9	C1[C@@H]2[C@H](COS(=O)O1)[C@]3(C(=C([C@@]2(C3(Cl)Cl)Cl)Cl)Cl)Cl
10	Endosulfate	1031-07-8	C1[C@@H]2[C@H](COS(=O)(=O)O1)[C@@]3(C(=C([C@]2(C3(Cl)Cl)Cl)Cl)Cl)Cl
10	trans-Nonachlor	5103-73-1	[C@@H]12[C@@H]([C@H](C([C@H]1Cl)Cl)Cl)[C@]3(C(=C([C@@]2(C3(Cl)Cl)Cl)Cl)Cl)Cl
10	cis-Nonachlor	5103-73-1	[C@@H]12[C@@H]([C@H](C([C@H]1Cl)Cl)Cl)[C@]3(C(=C([C@@]2(C3(Cl)Cl)Cl)Cl)Cl)Cl
10	Hexachlorobenzene	118-74-1	C1(=C(C(=C(C(=C1Cl)Cl)Cl)Cl)Cl)Cl
10	Heptachlor	76-44-8	C1=CC(C2C1C3(C(=C(C2(C3(Cl)Cl)Cl)Cl)Cl)Cl)Cl
10	Heptachlor epoxide	1024-57-3	C12C(C(C3C1O3)Cl)C4(C(=C(C2(C4(Cl)Cl)Cl)Cl)Cl)Cl
10	Aldrin	309-00-2	C1[C@@H]2C=C[C@H]1[C@H]3[C@@H]2[C@]4(C(=C([C@@]3(C4(Cl)Cl)Cl)Cl)Cl)Cl
10	Dieldrin	60-57-1	C1[C@@H]2[C@H]3[C@@H]([C@H]1[C@H]4[C@@H]2O4)[C@]5(C(=C([C@@]3(C5(Cl)Cl)Cl)Cl)Cl)Cl
10	Endrin	72-20-8	C1[C@@H]2[C@@H]3[C@H]([C@H]1[C@H]4[C@@H]2O4)[C@@]5(C(=C([C@]3(C5(Cl)Cl)Cl)Cl)Cl)Cl
10	Endrin aldehyde	7421-93-4	C1C(C2C3C1C4C5(C2(C(C3(C45Cl)Cl)(Cl)Cl)Cl)Cl)C=O
10	Endrin ketone	53494-70-5	C1C2C3C4C1C(=O)C2C5(C3(C(C4(C5Cl)Cl)(Cl)Cl)Cl)Cl
10	Mirex	2385-85-5	C12(C3(C4(C5(C3(C(C1(C5(C2(C4(Cl)Cl)Cl)Cl)Cl)(Cl)Cl)Cl)Cl)Cl)Cl)Cl
11	o, p′-DDE	3424-82-6	C1=CC=C(C(=C1)C(=C(Cl)Cl)C2=CC=C(C=C2)Cl)Cl
11	p, p′-DDE	72-55-9	C1=CC(=CC=C1C(=C(Cl)Cl)C2=CC=C(C=C2)Cl)Cl
11	o, p′-DDD	53-19-0	C1=CC=C(C(=C1)C(C2=CC=C(C=C2)Cl)C(Cl)Cl)Cl
11	o, p′-DDT	789-02-6	C1=CC=C(C(=C1)C(C2=CC=C(C=C2)Cl)C(Cl)(Cl)Cl)Cl
11	p, p'-DDT	50-29-3	C1=CC(=CC=C1C(C2=CC=C(C=C2)Cl)C(Cl)(Cl)Cl)Cl
11	α-HCH	319-84-6	Cl[C@H]1[C@H](Cl)[C@@H](Cl)[C@H](Cl)[C@H](Cl)[C@H]1Cl
11	β-HCH	319-85-7	Cl[C@H]1[C@H](Cl)[C@@H](Cl)[C@H](Cl)[C@@H](Cl)[C@@H]1Cl
11	γ-HCH	58-89-9	Cl[C@H]1[C@H](Cl)[C@@H](Cl)[C@@H](Cl)[C@H](Cl)[C@H]1Cl
11	δ-HCH	319-86-8	Cl[C@H]1[C@H](Cl)[C@@H](Cl)[C@H](Cl)[C@@H](Cl)[C@H]1Cl
12	Perfluoroheptanoic acid	2706-90-3	C(=O)(C(C(C(C(F)(F)F)(F)F)(F)F)(F)F)O
12	Perfluorohexanoate acid	307-24-4	C(=O)(C(C(C(C(C(F)(F)F)(F)F)(F)F)(F)F)(F)F)O
12	Perfluoroheptanoate acid	375-85-9	C(=O)(C(C(C(C(C(C(F)(F)F)(F)F)(F)F)(F)F)(F)F)(F)F)O
12	Perfluorooctanoic acid acid	335-67-1	C(=O)(C(C(C(C(C(C(C(F)(F)F)(F)F)(F)F)(F)F)(F)F)(F)F)(F)F)O
12	Perfluorononanoate acid	375-95-1	C(=O)(C(C(C(C(C(C(C(C(F)(F)F)(F)F)(F)F)(F)F)(F)F)(F)F)(F)F)(F)F)O
12	Perfluorodecanoate acid	335-76-2	C(=O)(C(C(C(C(C(C(C(C(C(F)(F)F)(F)F)(F)F)(F)F)(F)F)(F)F)(F)F)(F)F)(F)F)O
12	Perfluoroundecanoate acid	2058-94-8	C(=O)(C(C(C(C(C(C(C(C(C(C(F)(F)F)(F)F)(F)F)(F)F)(F)F)(F)F)(F)F)(F)F)(F)F)(F)F)O
12	Perfluorododecanoate acid	307-55-1	C(=O)(C(C(C(C(C(C(C(C(C(C(C(F)(F)F)(F)F)(F)F)(F)F)(F)F)(F)F)(F)F)(F)F)(F)F)(F)F)(F)F)O
12	Perfluorotridecanoic acid	72629-94-8	C(=O)(C(C(C(C(C(C(C(C(C(C(C(C(F)(F)F)(F)F)(F)F)(F)F)(F)F)(F)F)(F)F)(F)F)(F)F)(F)F)(F)F)(F)F)O
12	Perfluorotetradecanoic acid	376-06-7	C(=O)(C(C(C(C(C(C(C(C(C(C(C(C(C(F)(F)F)(F)F)(F)F)(F)F)(F)F)(F)F)(F)F)(F)F)(F)F)(F)F)(F)F)(F)F)(F)F)O
12	Perfluorobutane sulfonate	375-73-5	C(C(C(F)(F)S(=O)(=O)O)(F)F)(C(F)(F)F)(F)F
12	Perfluorohexane sulfonate	355-46-4	C(C(C(C(F)(F)S(=O)(=O)O)(F)F)(F)F)(C(C(F)(F)F)(F)F)(F)F
12	Perfluorooctane sulfonic acid	1763-23-1	C(C(C(C(C(F)(F)S(=O)(=O)O)(F)F)(F)F)(F)F)(C(C(C(F)(F)F)(F)F)(F)F)(F)F
12	perfluorooctane sulfonamide	754-91-6	C(C(C(C(C(F)(F)S(=O)(=O)N)(F)F)(F)F)(F)F)(C(C(C(F)(F)F)(F)F)(F)F)(F)F
12	6:2 fluorotelomer phosphate diester	57677-95-9	C(COP(=O)(O)OCCC(C(C(C(C(C(F)(F)F)(F)F)(F)F)(F)F)(F)F)(F)F)C(C(C(C(C(C(F)(F)F)(F)F)(F)F)(F)F)(F)F)(F)F
12	bis(perfluorohexyl) phosphinic acid	40143-77-9	C(C(C(C(F)(F)P(=O)(C(C(C(C(C(C(F)(F)F)(F)F)(F)F)(F)F)(F)F)(F)F)O)(F)F)(F)F)(C(C(F)(F)F)(F)F)(F)F
12	6:2 fluorotelomer sulfonate	27619-97-2	C(CS(=O)(=O)O)C(C(C(C(C(C(F)(F)F)(F)F)(F)F)(F)F)(F)F)(F)F
12	8:2 fluorotelomer sulfonate	481071-78-7	C(CS(=O)(=O)[O-])C(C(C(C(C(C(C(C(F)(F)F)(F)F)(F)F)(F)F)(F)F)(F)F)(F)F)(F)F
12	6:2 chlorinated polyfluorinated ether sulfonates	-	O=S(=O)(O)C(F)(F)C(F)(F)OC(F)(F)C(F)(F)C(F)(F)C(F)(F)C(F)(F)C(F)(F)Cl
12	8:2 chlorinated polyfluorinated ether sulfonates		O=S(=O)(O)C(F)(F)C(F)(F)OC(F)(F)C(F)(F)C(F)(F)C(F)(F)C(F)(F)C(F)(F)C(F)(F)C(F)(F)Cl
12	Sodium dodecafluoro-3H-4,8-dioxanonanoate	919005-14-4	C(C(C(=O)O)(F)F)(OC(C(C(OC(F)(F)F)(F)F)(F)F)(F)F)F
12	Perfluoroethyl cyclohexane sulfonate	646-83-3	C1(C(C(C(C(C1(F)F)(F)F)(F)S(=O)(=O)O)(F)F)(F)F)(C(C(F)(F)F)(F)F)F
12	Hexafluoropropylene dimer acid	13252-13-6	C(=O)(C(C(F)(F)F)(OC(C(C(F)(F)F)(F)F)(F)F)F)O
12	Hexafluoropropylene trimer acid	13252-14-7	C(=O)(C(C(F)(F)F)(OC(C(C(F)(F)F)(OC(C(C(F)(F)F)(F)F)(F)F)F)(F)F)F)O
13	2,2',4-Tribromodiphenyl ether	147217-75-2	C1=CC=C(C(=C1)OC2=C(C=C(C=C2)Br)Br)Br
13	2,4,4'-Tribromodiphenyl ether	41318-75-6	C1=CC(=CC=C1OC2=C(C=C(C=C2)Br)Br)Br
13	2,2',4,4'-Tetrabromodiphenyl ether	5436-43-1	C1=CC(=C(C=C1Br)Br)OC2=C(C=C(C=C2)Br)Br
13	2,3',4,4'-Tetrabromodiphenyl ether	189084-61-5	C1=CC(=C(C=C1OC2=C(C=C(C=C2)Br)Br)Br)Br
13	2,2',3,4,4'-Pentabromodiphenyl ether	182346-21-0	C1=CC(=C(C=C1Br)Br)OC2=C(C(=C(C=C2)Br)Br)Br
13	Pentabromodiphenyl ethers	60348-60-9	C1=CC(=C(C=C1Br)Br)OC2=CC(=C(C=C2Br)Br)Br
13	2,2',4,4',6-Pentabromodiphenyl ether	189084-64-8	C1=CC(=C(C=C1Br)Br)OC2=C(C=C(C=C2Br)Br)Br
13	2,2',4,4',5,5'-Hexabromodiphenyl ether	68631-49-2	C1=C(C(=CC(=C1Br)Br)Br)OC2=CC(=C(C=C2Br)Br)Br
13	2,2',4,4',5,6'-Hexabromodiphenyl ether	207122-15-4	C1=C(C=C(C(=C1Br)OC2=CC(=C(C=C2Br)Br)Br)Br)Br
13	2,2',3,4,4',5',6-Heptabromodiphenyl ether	207122-16-5	C1=C(C(=CC(=C1Br)Br)Br)OC2=C(C(=C(C=C2Br)Br)Br)Br
13	2,4,4'-Trichlorobiphenyl	7012-37-5	C1=CC(=CC=C1C2=C(C=C(C=C2)Cl)Cl)Cl
13	2,2',5,5'-Tetrachlorobiphenyl	35693-99-3	C1=CC(=C(C=C1Cl)C2=C(C=CC(=C2)Cl)Cl)Cl
13	2,2',4,5,5'-Pentachlorobiphenyl	37680-73-2	C1=CC(=C(C=C1Cl)C2=CC(=C(C=C2Cl)Cl)Cl)Cl
13	2,2',3,4,4',5'-Hexachlorobiphenyl	35065-28-2	C1=CC(=C(C(=C1C2=CC(=C(C=C2Cl)Cl)Cl)Cl)Cl)Cl
13	2,2',4,4',5,5'-Hexachlorobiphenyl	35065-27-1	C1=C(C(=CC(=C1Cl)Cl)Cl)C2=CC(=C(C=C2Cl)Cl)Cl
13	2,2',3,4,4',5,5'-Heptachlorobiphenyl	35065-29-3	C1=C(C(=CC(=C1Cl)Cl)Cl)C2=CC(=C(C(=C2Cl)Cl)Cl)Cl
13	3,3',4,4'-Tetrachlorobiphenyl	32598-13-3	C1=CC(=C(C=C1C2=CC(=C(C=C2)Cl)Cl)Cl)Cl
13	3,4,4',5-Tetrachlorobiphenyl	70362-50-4	C1=CC(=CC=C1C2=CC(=C(C(=C2)Cl)Cl)Cl)Cl
13	3,3',4,4',5-Pentachlorobiphenyl	57465-28-8	C1=CC(=C(C=C1C2=CC(=C(C(=C2)Cl)Cl)Cl)Cl)Cl
13	3,3',4,4',5,5'-Hexachlorobiphenyl	32774-16-6	C1=C(C=C(C(=C1Cl)Cl)Cl)C2=CC(=C(C(=C2)Cl)Cl)Cl
13	2,3,3',4,4'-Pentachlorobiphenyl	32598-14-4	C1=CC(=C(C=C1C2=C(C(=C(C=C2)Cl)Cl)Cl)Cl)Cl
13	2,3,4,4',5-Pentachlorobiphenyl	74472-37-0	C1=CC(=CC=C1C2=CC(=C(C(=C2Cl)Cl)Cl)Cl)Cl
13	2,3',4,4',5-Pentachlorobiphenyl	31508-00-6	C1=CC(=C(C=C1C2=CC(=C(C=C2Cl)Cl)Cl)Cl)Cl
13	2',3,4,4',5-Pentachlorobiphenyl	65510-44-3	C1=CC(=C(C=C1Cl)Cl)C2=CC(=C(C(=C2)Cl)Cl)Cl
13	2,3,3',4,4',5-Hexachlorobiphenyl	38380-08-4	C1=CC(=C(C=C1C2=CC(=C(C(=C2Cl)Cl)Cl)Cl)Cl)Cl
13	2,3,3',4,4',5'-Hexachlorobiphenyl	69782-90-7	C1=CC(=C(C(=C1C2=CC(=C(C(=C2)Cl)Cl)Cl)Cl)Cl)Cl
13	2,3',4,4',5,5'-Hexachlorobiphenyl	52663-72-6	C1=C(C=C(C(=C1Cl)Cl)Cl)C2=CC(=C(C=C2Cl)Cl)Cl
13	2,3,3',4,4',5,5'-Heptachlorobiphenyl	39635-31-9	C1=C(C=C(C(=C1Cl)Cl)Cl)C2=CC(=C(C(=C2Cl)Cl)Cl)Cl
13	trans-Chlordane	5103-74-2	C1[C@H]2[C@@H]([C@H]([C@@H]1Cl)Cl)[C@]3(C(=C([C@@]2(C3(Cl)Cl)Cl)Cl)Cl)Cl
13	cis-Chlordane	5103-71-9	C1[C@H]2[C@@H]([C@H]([C@H]1Cl)Cl)[C@]3(C(=C([C@@]2(C3(Cl)Cl)Cl)Cl)Cl)Cl
13	Oxychlordane	26940-75-0	C12C(C(C3(C1O3)Cl)Cl)C4(C(=C(C2(C4(Cl)Cl)Cl)Cl)Cl)Cl
13	Heptachlor	76-44-8	C1=CC(C2C1C3(C(=C(C2(C3(Cl)Cl)Cl)Cl)Cl)Cl)Cl
13	Aldrin	309-00-2	C1[C@@H]2C=C[C@H]1[C@H]3[C@@H]2[C@]4(C(=C([C@@]3(C4(Cl)Cl)Cl)Cl)Cl)Cl
13	Octachlorostyrene	29082-74-4	C1(=C(C(=C(C(=C1Cl)Cl)Cl)Cl)Cl)C(=C(Cl)Cl)Cl
13	Endrin	72-20-8	C1[C@@H]2[C@@H]3[C@H]([C@H]1[C@H]4[C@@H]2O4)[C@@]5(C(=C([C@]3(C5(Cl)Cl)Cl)Cl)Cl)Cl
13	Mirex	2385-85-5	C12(C3(C4(C5(C3(C(C1(C5(C2(C4(Cl)Cl)Cl)Cl)Cl)(Cl)Cl)Cl)Cl)Cl)Cl)Cl
13	α-HCH	319-84-6	Cl[C@H]1[C@H](Cl)[C@@H](Cl)[C@H](Cl)[C@H](Cl)[C@H]1Cl
13	β-HCH	319-85-7	Cl[C@H]1[C@H](Cl)[C@@H](Cl)[C@H](Cl)[C@@H](Cl)[C@@H]1Cl
13	γ-HCH	58-89-9	Cl[C@H]1[C@H](Cl)[C@@H](Cl)[C@@H](Cl)[C@H](Cl)[C@H]1Cl
13	δ-HCH	319-86-8	Cl[C@H]1[C@H](Cl)[C@@H](Cl)[C@H](Cl)[C@@H](Cl)[C@H]1Cl
13	ε-HCH	6108-10-7	Cl[C@H]1[C@H](Cl)[C@H](Cl)[C@H](Cl)[C@@H](Cl)[C@H]1Cl
13	Pentachlorobenzene	608-93-5	C1=C(C(=C(C(=C1Cl)Cl)Cl)Cl)Cl
13	Hexachlorobenzene	118-74-1	C1(=C(C(=C(C(=C1Cl)Cl)Cl)Cl)Cl)Cl
13	Pentachloroanisole	1825-21-4	COC1=C(C(=C(C(=C1Cl)Cl)Cl)Cl)Cl
13	Dichlorodiphenyltrichloroethane	50-29-3	C1=CC(=CC=C1C(C2=CC=C(C=C2)Cl)C(Cl)(Cl)Cl)Cl
13	2,4’-Dichlorodiphenyltrichloroethane	789-02-6	C1=CC=C(C(=C1)C(C2=CC=C(C=C2)Cl)C(Cl)(Cl)Cl)Cl
13	Dichlorodiphenyldichloroethane	72-54-8	C1=CC(=CC=C1C(C2=CC=C(C=C2)Cl)C(Cl)Cl)Cl
13	Mitotane	53-19-0	C1=CC=C(C(=C1)C(C2=CC=C(C=C2)Cl)C(Cl)Cl)Cl
13	Dichlorodiphenyldichloroethylene	72-55-9	C1=CC(=CC=C1C(=C(Cl)Cl)C2=CC=C(C=C2)Cl)Cl
13	2,4-Dichlorodiphenyldichloroethylene	3424-82-6	C1=CC=C(C(=C1)C(=C(Cl)Cl)C2=CC=C(C=C2)Cl)Cl
13	cis-Heptachlor Epoxide	1024-57-3	[C@@H]12[C@@H]([C@H]([C@@H]3[C@H]1O3)Cl)[C@]4(C(=C([C@@]2(C4(Cl)Cl)Cl)Cl)Cl)Cl
13	Endosulfan-I	33213-65-9	C1[C@@H]2[C@H](COS(=O)O1)[C@@]3(C(=C([C@]2(C3(Cl)Cl)Cl)Cl)Cl)Cl
13	Endosulfan-II	33213-65-9	C1[C@@H]2[C@H](COS(=O)O1)[C@]3(C(=C([C@@]2(C3(Cl)Cl)Cl)Cl)Cl)Cl
13	Methoxychlor	72-43-5	COC1=CC=C(C=C1)C(C2=CC=C(C=C2)OC)C(Cl)(Cl)Cl
13	Dieldrin	60-57-1	C1[C@@H]2[C@H]3[C@@H]([C@H]1[C@H]4[C@@H]2O4)[C@]5(C(=C([C@@]3(C5(Cl)Cl)Cl)Cl)Cl)Cl
14	1-Bromo-2-phenoxy-benzene	7025-06-1	C1=CC=C(C=C1)OC2=CC=CC=C2Br
14	3-Bromodiphenyl ether	6876-00-2	C1=CC=C(C=C1)OC2=CC(=CC=C2)Br
14	P-bromophenyl phenyl ether	101-55-3	C1=CC=C(C=C1)OC2=CC=C(C=C2)Br
14	2,4-Dibromodiphenyl ether	171977-44-9	C1=CC=C(C=C1)OC2=C(C=C(C=C2)Br)Br
14	2,4'-Dibromodiphenyl ether	147217-71-8	C1=CC=C(C(=C1)OC2=CC=C(C=C2)Br)Br
14	2,6-Dibromodiphenyl ether	51930-04-2	C1=CC=C(C=C1)OC2=C(C=CC=C2Br)Br
14	3,3'-Dibromodiphenyl ether	6903-63-5	C1=CC(=CC(=C1)Br)OC2=CC(=CC=C2)Br
14	3,4-Dibromodiphenyl ether	189084-59-1	C1=CC=C(C=C1)OC2=CC(=C(C=C2)Br)Br
14	Benzene, 1-bromo-3-(4-bromophenoxy)-	83694-71-7	C1=CC(=CC(=C1)Br)OC2=CC=C(C=C2)Br
14	4,4'-Dibromodiphenyl ether	2050-47-7	C1=CC(=CC=C1OC2=CC=C(C=C2)Br)Br
14	2,2',4-Tribromodiphenyl ether	147217-75-2	C1=CC=C(C(=C1)OC2=C(C=C(C=C2)Br)Br)Br
14	2,3',4-Tribromodiphenyl ether	147217-77-4	C1=CC(=CC(=C1)Br)OC2=C(C=C(C=C2)Br)Br
14	2,4,4'-Tribromodiphenyl ether	41318-75-6	C1=CC(=CC=C1OC2=C(C=C(C=C2)Br)Br)Br
14	2,4,6-Tribromodiphenyl ether	155999-95-4	C1=CC=C(C=C1)OC2=C(C=C(C=C2Br)Br)Br
14	2,4',6-Tribromodiphenyl ether	189084-60-4	C1=CC(=C(C(=C1)Br)OC2=CC=C(C=C2)Br)Br
14	2,3',4'-Tribromodiphenyl ether	147217-78-5	C1=CC=C(C(=C1)OC2=CC(=C(C=C2)Br)Br)Br
14	3,3',4-Tribromodiphenyl ether	147217-80-9	C1=CC(=CC(=C1)Br)OC2=CC(=C(C=C2)Br)Br
14	3,4,4'-Tribromodiphenyl ether	147217-81-0	C1=CC(=CC=C1OC2=CC(=C(C=C2)Br)Br)Br
14	2,2',4,4'-Tetrabromodiphenyl ether	5436-43-1	C1=CC(=C(C=C1Br)Br)OC2=C(C=C(C=C2)Br)Br
14	2,2',4,5'-Tetrabromodiphenyl Ether	243982-82-3	C1=CC(=C(C=C1Br)Br)OC2=C(C=CC(=C2)Br)Br
14	2,3',4,4'-Tetrabromodiphenyl ether	189084-61-5	C1=CC(=C(C=C1OC2=C(C=C(C=C2)Br)Br)Br)Br
14	2,3',4',6-Tetrabromodiphenyl Ether	189084-62-6	C1=CC(=C(C(=C1)Br)OC2=CC(=C(C=C2)Br)Br)Br
14	1,3,5-Tribromo-2-(4-bromophenoxy)benzene	189084-63-7	C1=CC(=CC=C1OC2=C(C=C(C=C2Br)Br)Br)Br
14	3,3',4,4'-Tetrabromodiphenyl ether	93703-48-1	C1=CC(=C(C=C1OC2=CC(=C(C=C2)Br)Br)Br)Br
14	2,2',3,4,4'-Pentabromodiphenyl ether	182346-21-0	C1=CC(=C(C=C1Br)Br)OC2=C(C(=C(C=C2)Br)Br)Br
14	Pentabromodiphenyl ethers	60348-60-9	C1=CC(=C(C=C1Br)Br)OC2=CC(=C(C=C2Br)Br)Br
14	2,2',4,4',6-Pentabromodiphenyl ether	189084-64-8	C1=CC(=C(C=C1Br)Br)OC2=C(C=C(C=C2Br)Br)Br
14	Pentabromodiphenyl oxide	32534-81-9	C1=CC=C(C=C1)OC2=C(C(=C(C(=C2Br)Br)Br)Br)Br
14	2,3',4,4',5-Pentabromodiphenyl ether	446254-80-4	C1=CC(=C(C=C1OC2=CC(=C(C=C2Br)Br)Br)Br)Br
14	2,3',4,4',6-Pentabromodiphenyl Ether	189084-66-0	C1=CC(=C(C=C1OC2=C(C=C(C=C2Br)Br)Br)Br)Br
14	3,3',4,4',5-Pentabromodiphenyl ether	366791-32-4	C1=CC(=C(C=C1OC2=CC(=C(C(=C2)Br)Br)Br)Br)Br
14	2,2',3,4,4',5'-Hexabromodiphenyl Ether	182677-30-1	C1=CC(=C(C(=C1OC2=CC(=C(C=C2Br)Br)Br)Br)Br)Br
14	2,2',4,4',5,5'-Hexabromodiphenyl ether	68631-49-2	C1=C(C(=CC(=C1Br)Br)Br)OC2=CC(=C(C=C2Br)Br)Br
14	2,2',4,4',5,6'-Hexabromodiphenyl ether	207122-15-4	C1=C(C=C(C(=C1Br)OC2=CC(=C(C=C2Br)Br)Br)Br)Br
14	2,2',4,4',6,6'-Hexabromodiphenyl ether	35854-94-5	C1=C(C=C(C(=C1Br)OC2=C(C=C(C=C2Br)Br)Br)Br)Br
14	2,3,4,4',5,6-Hexabromodiphenyl ether	189084-58-0	C1=CC(=CC=C1OC2=C(C(=C(C(=C2Br)Br)Br)Br)Br)Br
14	2,2',3,4,4',5,6-Heptabromodiphenyl ether	189084-67-1	C1=CC(=C(C=C1Br)Br)OC2=C(C(=C(C(=C2Br)Br)Br)Br)Br
14	2,2',3,4,4',5',6-Heptabromodiphenyl ether	207122-16-5	C1=C(C(=CC(=C1Br)Br)Br)OC2=C(C(=C(C=C2Br)Br)Br)Br
14	2,3,3',4,4',5,6-Heptabromodiphenyl Ether	189084-68-2	C1=CC(=C(C=C1OC2=C(C(=C(C(=C2Br)Br)Br)Br)Br)Br)Br
14	2,3,3',4,4',5,5',6-Octabromodiphenyl ether	446255-56-7	C1=C(C=C(C(=C1Br)Br)Br)OC2=C(C(=C(C(=C2Br)Br)Br)Br)Br
14	Nonabromodiphenyl ether	63936-56-1	C1=C(C(=C(C(=C1Br)Br)Br)Br)OC2=C(C(=C(C(=C2Br)Br)Br)Br)Br
14	Decabromodiphenyl ether	1163-19-5	C1(=C(C(=C(C(=C1Br)Br)Br)Br)Br)OC2=C(C(=C(C(=C2Br)Br)Br)Br)Br
15	Tri-i-propyl phosphate	126-71-6	CC(C)COP(=O)(OCC(C)C)OCC(C)C
15	Tri-n-butyl phosphate	126-73-8	CCCCOP(=O)(OCCCC)OCCCC
15	Tris(2-chloroethyl) phosphate	115-96-8	C(CCl)OP(=O)(OCCCl)OCCCl
15	Tris(2-chloro-isopropyl) phosphate	13674-84-5	CC(CCl)OP(=O)(OC(C)CCl)OC(C)CCl
15	Tris(2-butoxyethyl) phosphate	78-51-3	CCCCOCCOP(=O)(OCCOCCCC)OCCOCCCC
15	Triphenyl phosphate	115-86-6	C1=CC=C(C=C1)OP(=O)(OC2=CC=CC=C2)OC3=CC=CC=C3
15	2-Ethylhexyl diphenyl phosphate	1241-94-7	CCCCC(CC)COP(=O)(OC1=CC=CC=C1)OC2=CC=CC=C2
15	Cresyl diphenyl phosphate	26444-49-5	CC1=CC=C(C=C1)OP(=O)(OC2=CC=CC=C2)OC3=CC=CC=C3
15	Triphenylphosphine oxide	791-28-6	C1=CC=C(C=C1)P(=O)(C2=CC=CC=C2)C3=CC=CC=C3
15	Tricresyl phosphate	1330-78-5	CC1=CC=C(C=C1)OP(=O)(OC2=CC=C(C=C2)C)OC3=CC=C(C=C3)C
16	Carbazole	86-74-8	C1=CC=C2C(=C1)C3=CC=CC=C3N2
16	3-Chlorocarbazole	2732-25-4	C1=CC=C2C(=C1)C3=C(N2)C=CC(=C3)Cl
16	2-Bromo-9H-carbazole	3652-90-2	C1=CC=C2C(=C1)C3=C(N2)C=C(C=C3)Br
16	3-Bromo-9H-carbazole	1592-95-6	C1=CC=C2C(=C1)C3=C(N2)C=CC(=C3)Br
16	3,6-Dichlorocarbazole	5599-71-3	C1=CC2=C(C=C1Cl)C3=C(N2)C=CC(=C3)Cl
16	1,3,6,8-tetrachlorocarbazole	58910-96-6	C1=C(C=C(C2=C1C3=C(N2)C(=CC(=C3)Cl)Cl)Cl)Cl
16	1-Bromo-3,6-dichloro-9H-carbazole	100125-05-1	C1=CC2=C(C=C1Cl)C3=C(N2)C(=CC(=C3)Cl)Br
16	2,7-Dibromocarbazole	136630-39-2	C1=CC2=C(C=C1Br)NC3=C2C=CC(=C3)Br
16	3,6-Dibromocarbazole	6825-20-3	C1=CC2=C(C=C1Br)C3=C(N2)C=CC(=C3)Br
16	1,8-dibromo-3,6-dichlorocarbazole	100131-03-1	C1=C(C=C(C2=C1C3=C(N2)C(=CC(=C3)Cl)Br)Br)Cl
16	1,3,6-tribromocarbazole	55119-10-3	C1=CC2=C(C=C1Br)C3=C(N2)C(=CC(=C3)Br)Br
16	1,3,6,8-tetrabromo-9H-carbazole	55119-09-0	C1=C(C=C(C2=C1C3=C(N2)C(=CC(=C3)Br)Br)Br)Br
17	α-HCH	319-84-6	Cl[C@H]1[C@H](Cl)[C@@H](Cl)[C@H](Cl)[C@H](Cl)[C@H]1Cl
17	β-HCH	319-85-7	Cl[C@H]1[C@H](Cl)[C@@H](Cl)[C@H](Cl)[C@@H](Cl)[C@@H]1Cl
17	γ-HCH	58-89-9	Cl[C@H]1[C@H](Cl)[C@@H](Cl)[C@@H](Cl)[C@H](Cl)[C@H]1Cl
17	δ-HCH	319-86-8	Cl[C@H]1[C@H](Cl)[C@@H](Cl)[C@H](Cl)[C@@H](Cl)[C@H]1Cl
17	o, p′-DDE	3424-82-6	C1=CC=C(C(=C1)C(=C(Cl)Cl)C2=CC=C(C=C2)Cl)Cl
17	p, p′-DDE	72-55-9	C1=CC(=CC=C1C(=C(Cl)Cl)C2=CC=C(C=C2)Cl)Cl
17	o, p′-DDD	53-19-0	C1=CC=C(C(=C1)C(C2=CC=C(C=C2)Cl)C(Cl)Cl)Cl
17	p, p′-DDD	72-54-8	C1=CC(=CC=C1C(C2=CC=C(C=C2)Cl)C(Cl)Cl)Cl
17	o, p′-DDT	789-02-6	C1=CC=C(C(=C1)C(C2=CC=C(C=C2)Cl)C(Cl)(Cl)Cl)Cl
17	p, p'-DDT	50-29-3	C1=CC(=CC=C1C(C2=CC=C(C=C2)Cl)C(Cl)(Cl)Cl)Cl
17	Aldrin	309-00-2	C1[C@@H]2C=C[C@H]1[C@H]3[C@@H]2[C@]4(C(=C([C@@]3(C4(Cl)Cl)Cl)Cl)Cl)Cl
17	Endrin	72-20-8	C1[C@@H]2[C@@H]3[C@H]([C@H]1[C@H]4[C@@H]2O4)[C@@]5(C(=C([C@]3(C5(Cl)Cl)Cl)Cl)Cl)Cl
17	Hexachlorobenzene	118-74-1	C1(=C(C(=C(C(=C1Cl)Cl)Cl)Cl)Cl)Cl
17	Heptachlor	76-44-8	C1=CC(C2C1C3(C(=C(C2(C3(Cl)Cl)Cl)Cl)Cl)Cl)Cl
17	Heptachlor epoxide	1024-57-3	C12C(C(C3C1O3)Cl)C4(C(=C(C2(C4(Cl)Cl)Cl)Cl)Cl)Cl
18	α-HCH	319-84-6	Cl[C@H]1[C@H](Cl)[C@@H](Cl)[C@H](Cl)[C@H](Cl)[C@H]1Cl
18	β-HCH	319-85-7	Cl[C@H]1[C@H](Cl)[C@@H](Cl)[C@H](Cl)[C@@H](Cl)[C@@H]1Cl
18	γ-HCH	58-89-9	Cl[C@H]1[C@H](Cl)[C@@H](Cl)[C@@H](Cl)[C@H](Cl)[C@H]1Cl
18	δ-HCH	319-86-8	Cl[C@H]1[C@H](Cl)[C@@H](Cl)[C@H](Cl)[C@@H](Cl)[C@H]1Cl
19	2,4,4'-Trichlorobiphenyl	7012-37-5	C1=CC(=CC=C1C2=C(C=C(C=C2)Cl)Cl)Cl
19	2,2',5,5'-Tetrachlorobiphenyl	35693-99-3	C1=CC(=C(C=C1Cl)C2=C(C=CC(=C2)Cl)Cl)Cl
19	2,2',4,5,5'-Pentachlorobiphenyl	37680-73-2	C1=CC(=C(C=C1Cl)C2=CC(=C(C=C2Cl)Cl)Cl)Cl
19	2,3',4,4',5-Pentachlorobiphenyl	31508-00-6	C1=CC(=C(C=C1C2=CC(=C(C=C2Cl)Cl)Cl)Cl)Cl
19	2',3,4,4',5-Pentachlorobiphenyl	65510-44-3	C1=CC(=C(C=C1Cl)Cl)C2=CC(=C(C(=C2)Cl)Cl)Cl
19	2,2',3,4,4',5'-Hexachlorobiphenyl	35065-28-2	C1=CC(=C(C(=C1C2=CC(=C(C=C2Cl)Cl)Cl)Cl)Cl)Cl
19	2,2',4,4',5,5'-Hexachlorobiphenyl	35065-27-1	C1=C(C(=CC(=C1Cl)Cl)Cl)C2=CC(=C(C=C2Cl)Cl)Cl
19	2,3,3',4,4',5-Hexachlorobiphenyl	38380-08-4	C1=CC(=C(C=C1C2=CC(=C(C(=C2Cl)Cl)Cl)Cl)Cl)Cl
19	2,3',4,4',5,5'-Hexachlorobiphenyl	52663-72-6	C1=C(C=C(C(=C1Cl)Cl)Cl)C2=CC(=C(C=C2Cl)Cl)Cl
19	2,2',3,4,4',5,5'-Heptachlorobiphenyl	35065-29-3	C1=C(C(=CC(=C1Cl)Cl)Cl)C2=CC(=C(C(=C2Cl)Cl)Cl)Cl
19	Decachlorobiphenyl	2051-24-3	C1(=C(C(=C(C(=C1Cl)Cl)Cl)Cl)Cl)C2=C(C(=C(C(=C2Cl)Cl)Cl)Cl)Cl
19	2,2',4-Tribromodiphenyl ether	147217-75-2	C1=CC=C(C(=C1)OC2=C(C=C(C=C2)Br)Br)Br
19	2,4,4'-Tribromodiphenyl ether	41318-75-6	C1=CC(=CC=C1OC2=C(C=C(C=C2)Br)Br)Br
19	2,2',4,4'-Tetrabromodiphenyl ether	5436-43-1	C1=CC(=C(C=C1Br)Br)OC2=C(C=C(C=C2)Br)Br
19	2,3',4,4'-Tetrabromodiphenyl ether	189084-61-5	C1=CC(=C(C=C1OC2=C(C=C(C=C2)Br)Br)Br)Br
19	Pentabromodiphenyl ethers	60348-60-9	C1=CC(=C(C=C1Br)Br)OC2=CC(=C(C=C2Br)Br)Br
19	2,2',4,4',6-Pentabromodiphenyl ether	189084-64-8	C1=CC(=C(C=C1Br)Br)OC2=C(C=C(C=C2Br)Br)Br
19	2,2',4,4',5,5'-Hexabromodiphenyl ether	68631-49-2	C1=C(C(=CC(=C1Br)Br)Br)OC2=CC(=C(C=C2Br)Br)Br
19	2,2',4,4',5,6'-Hexabromodiphenyl ether	207122-15-4	C1=C(C=C(C(=C1Br)OC2=CC(=C(C=C2Br)Br)Br)Br)Br
19	2,2',3,4,4',5',6-Heptabromodiphenyl ether	207122-16-5	C1=C(C(=CC(=C1Br)Br)Br)OC2=C(C(=C(C=C2Br)Br)Br)Br
20	2,2'-Dichlorobiphenyl	13029-08-8	C1=CC=C(C(=C1)C2=CC=CC=C2Cl)Cl
20	2,3-Dichlorobiphenyl	25512-42-9	C1=CC=C(C=C1)C2=C(C(=CC=C2)Cl)Cl
20	2,3'-Dichlorobiphenyl	25569-80-6	C1=CC=C(C(=C1)C2=CC(=CC=C2)Cl)Cl
20	2,4-Dichlorobiphenyl	33284-50-3	C1=CC=C(C=C1)C2=C(C=C(C=C2)Cl)Cl
20	2,4'-Dichlorobiphenyl	34883-43-7	C1=CC=C(C(=C1)C2=CC=C(C=C2)Cl)Cl
20	2,5-Dichlorobiphenyl	34883-39-1	C1=CC=C(C=C1)C2=C(C=CC(=C2)Cl)Cl
20	2,6-Dichlorobiphenyl	33146-45-1	C1=CC=C(C=C1)C2=C(C=CC=C2Cl)Cl
20	3,4'-Dichlorobiphenyl	2974-90-5	C1=CC(=CC(=C1)Cl)C2=CC=C(C=C2)Cl
20	3,5-Dichlorobiphenyl	34883-41-5	C1=CC=C(C=C1)C2=CC(=CC(=C2)Cl)Cl
20	4,4'-Dichlorobiphenyl	2050-68-2	C1=CC(=CC=C1C2=CC=C(C=C2)Cl)Cl
20	2,2',3-Trichlorobiphenyl	38444-78-9	C1=CC=C(C(=C1)C2=C(C(=CC=C2)Cl)Cl)Cl
20	2,2',4-Trichlorobiphenyl	37680-66-3	C1=CC=C(C(=C1)C2=C(C=C(C=C2)Cl)Cl)Cl
20	2,2',5-Trichlorobiphenyl	37680-65-2	C1=CC=C(C(=C1)C2=C(C=CC(=C2)Cl)Cl)Cl
20	2,2',6-Trichlorobiphenyl	38444-73-4	C1=CC=C(C(=C1)C2=C(C=CC=C2Cl)Cl)Cl
20	2,3,3'-Trichlorobiphenyl	38444-84-7	C1=CC(=CC(=C1)Cl)C2=C(C(=CC=C2)Cl)Cl
20	2,3,4'-Trichlorobiphenyl	38444-85-8	C1=CC(=C(C(=C1)Cl)Cl)C2=CC=C(C=C2)Cl
20	2,3,6-Trichlorobiphenyl	55702-45-9	C1=CC=C(C=C1)C2=C(C=CC(=C2Cl)Cl)Cl
20	2,3',4-Trichlorobiphenyl	55712-37-3	C1=CC(=CC(=C1)Cl)C2=C(C=C(C=C2)Cl)Cl
20	2,3',5-Trichlorobiphenyl	38444-81-4	C1=CC(=CC(=C1)Cl)C2=C(C=CC(=C2)Cl)Cl
20	2,3',6-Trichlorobiphenyl	38444-76-7	C1=CC(=CC(=C1)Cl)C2=C(C=CC=C2Cl)Cl
20	2,4,4'-Trichlorobiphenyl	7012-37-5	C1=CC(=CC=C1C2=C(C=C(C=C2)Cl)Cl)Cl
20	2,4,5-Trichlorobiphenyl	15862-07-4	C1=CC=C(C=C1)C2=CC(=C(C=C2Cl)Cl)Cl
20	2,4',5-Trichlorobiphenyl	16606-02-3	C1=CC(=CC=C1C2=C(C=CC(=C2)Cl)Cl)Cl
20	2,4',6-Trichlorobiphenyl	38444-77-8	C1=CC(=C(C(=C1)Cl)C2=CC=C(C=C2)Cl)Cl
20	2,3',5'-Trichlorobiphenyl	37680-68-5	C1=CC=C(C(=C1)C2=CC(=CC(=C2)Cl)Cl)Cl
20	3,3',4-Trichlorobiphenyl	37680-69-6	C1=CC(=CC(=C1)Cl)C2=CC(=C(C=C2)Cl)Cl
20	3,4,4'-Trichlorobiphenyl	38444-90-5	C1=CC(=CC=C1C2=CC(=C(C=C2)Cl)Cl)Cl
20	2,2',3,3'-Tetrachlorobiphenyl	38444-93-8	C1=CC(=C(C(=C1)Cl)Cl)C2=C(C(=CC=C2)Cl)Cl
20	2,2',3,4-Tetrachlorobiphenyl	52663-59-9	C1=CC=C(C(=C1)C2=C(C(=C(C=C2)Cl)Cl)Cl)Cl
20	2,2',3,4'-Tetrachlorobiphenyl	36559-22-5	C1=CC(=C(C(=C1)Cl)Cl)C2=C(C=C(C=C2)Cl)Cl
20	2,2',3,5'-Tetrachlorobiphenyl	41464-39-5	C1=CC(=C(C(=C1)Cl)Cl)C2=C(C=CC(=C2)Cl)Cl
20	2,2',3,6-Tetrachlorobiphenyl	70362-45-7	C1=CC=C(C(=C1)C2=C(C=CC(=C2Cl)Cl)Cl)Cl
20	2,2',3,6'-Tetrachlorobiphenyl	41464-47-5	C1=CC(=C(C(=C1)Cl)Cl)C2=C(C=CC=C2Cl)Cl
20	2,2',4,4'-Tetrachlorobiphenyl	2437-79-8	C1=CC(=C(C=C1Cl)Cl)C2=C(C=C(C=C2)Cl)Cl
20	2,2',4,5-Tetrachlorobiphenyl	70362-47-9	C1=CC=C(C(=C1)C2=CC(=C(C=C2Cl)Cl)Cl)Cl
20	2,2',4,6'-Tetrachlorobiphenyl	68194-04-7	C1=CC(=C(C(=C1)Cl)C2=C(C=C(C=C2)Cl)Cl)Cl
20	2,2',5,5'-Tetrachlorobiphenyl	35693-99-3	C1=CC(=C(C=C1Cl)C2=C(C=CC(=C2)Cl)Cl)Cl
20	2,2',5,6'-Tetrachlorobiphenyl	41464-41-9	C1=CC(=C(C(=C1)Cl)C2=C(C=CC(=C2)Cl)Cl)Cl
20	2,2',6,6'-Tetrachlorobiphenyl	15968-05-5	C1=CC(=C(C(=C1)Cl)C2=C(C=CC=C2Cl)Cl)Cl
20	2,3,3',4'-Tetrachlorobiphenyl	41464-43-1	C1=CC(=C(C(=C1)Cl)Cl)C2=CC(=C(C=C2)Cl)Cl
20	2,3,4,4'-Tetrachlorobiphenyl	33025-41-1	C1=CC(=CC=C1C2=C(C(=C(C=C2)Cl)Cl)Cl)Cl
20	2,3',4,4'-Tetrachlorobiphenyl	32598-10-0	C1=CC(=C(C=C1C2=C(C=C(C=C2)Cl)Cl)Cl)Cl
20	2,3',4,5-Tetrachlorobiphenyl	73575-53-8	C1=CC(=CC(=C1)Cl)C2=CC(=C(C=C2Cl)Cl)Cl
20	2,3',4,6-Tetrachlorobiphenyl	60233-24-1	C1=CC(=CC(=C1)Cl)C2=C(C=C(C=C2Cl)Cl)Cl
20	2,3',4',5-Tetrachlorobiphenyl	32598-11-1	C1=CC(=C(C=C1C2=C(C=CC(=C2)Cl)Cl)Cl)Cl
20	2,3',4',6-Tetrachlorobiphenyl	41464-46-4	C1=CC(=C(C(=C1)Cl)C2=CC(=C(C=C2)Cl)Cl)Cl
20	2,3',5',6-Tetrachlorobiphenyl	74338-23-1	C1=CC(=C(C(=C1)Cl)C2=CC(=CC(=C2)Cl)Cl)Cl
20	2,4,4',5-Tetrachlorobiphenyl	32690-93-0	C1=CC(=CC=C1C2=CC(=C(C=C2Cl)Cl)Cl)Cl
20	2,4,4',6-Tetrachlorobiphenyl	32598-12-2	C1=CC(=CC=C1C2=C(C=C(C=C2Cl)Cl)Cl)Cl
20	3,4,4',5-Tetrachlorobiphenyl	70362-50-4	C1=CC(=CC=C1C2=CC(=C(C(=C2)Cl)Cl)Cl)Cl
20	2,2',3,3',4-Pentachlorobiphenyl	52663-62-4	C1=CC(=C(C(=C1)Cl)Cl)C2=C(C(=C(C=C2)Cl)Cl)Cl
20	2,2',3,3',5-Pentachlorobiphenyl	60145-20-2	C1=CC(=C(C(=C1)Cl)Cl)C2=C(C(=CC(=C2)Cl)Cl)Cl
20	2,2',3,3',6-Pentachlorobiphenyl	52663-60-2	C1=CC(=C(C(=C1)Cl)Cl)C2=C(C=CC(=C2Cl)Cl)Cl
20	2,2',3,4,5'-Pentachlorobiphenyl	38380-02-8	C1=CC(=C(C=C1Cl)C2=C(C(=C(C=C2)Cl)Cl)Cl)Cl
20	2,2',3,4',5-Pentachlorobiphenyl	68194-07-0	C1=CC(=C(C=C1Cl)Cl)C2=C(C(=CC(=C2)Cl)Cl)Cl
20	2,2',3,5,5'-Pentachlorobiphenyl	52663-61-3	C1=CC(=C(C=C1Cl)C2=C(C(=CC(=C2)Cl)Cl)Cl)Cl
20	2,2',3,5,6-Pentachlorobiphenyl	73575-56-1	C1=CC=C(C(=C1)C2=C(C(=CC(=C2Cl)Cl)Cl)Cl)Cl
20	2,2',3,5',6-Pentachlorobiphenyl	38379-99-6	C1=CC(=C(C=C1Cl)C2=C(C=CC(=C2Cl)Cl)Cl)Cl
20	2,2',4,4',5-Pentachlorobiphenyl	38380-01-7	C1=CC(=C(C=C1Cl)Cl)C2=CC(=C(C=C2Cl)Cl)Cl
20	2,2',4,4',6-Pentachlorobiphenyl	39485-83-1	C1=CC(=C(C=C1Cl)Cl)C2=C(C=C(C=C2Cl)Cl)Cl
20	2,2',4,5,5'-Pentachlorobiphenyl	37680-73-2	C1=CC(=C(C=C1Cl)C2=CC(=C(C=C2Cl)Cl)Cl)Cl
20	2,2',4,5',6-Pentachlorobiphenyl	60145-21-3	C1=CC(=C(C=C1Cl)C2=C(C=C(C=C2Cl)Cl)Cl)Cl
20	2,3,3',4,4'-Pentachlorobiphenyl	32598-14-4	C1=CC(=C(C=C1C2=C(C(=C(C=C2)Cl)Cl)Cl)Cl)Cl
20	2,3,3',4',5-Pentachlorobiphenyl	70424-68-9	C1=CC(=C(C=C1C2=C(C(=CC(=C2)Cl)Cl)Cl)Cl)Cl
20	2,3,3',4,6-Pentachlorobiphenyl	74472-35-8	C1=CC(=CC(=C1)Cl)C2=C(C(=C(C=C2Cl)Cl)Cl)Cl
20	2,3,3',4',6-Pentachlorobiphenyl	38380-03-9	C1=CC(=C(C=C1C2=C(C=CC(=C2Cl)Cl)Cl)Cl)Cl
20	2,3,4,4',6-Pentachlorobiphenyl	74472-38-1	C1=CC(=CC=C1C2=C(C(=C(C=C2Cl)Cl)Cl)Cl)Cl
20	2,3,4',5,6-Pentachlorobiphenyl	68194-11-6	C1=CC(=CC=C1C2=C(C(=CC(=C2Cl)Cl)Cl)Cl)Cl
20	2,3',4,4',5-Pentachlorobiphenyl	31508-00-6	C1=CC(=C(C=C1C2=CC(=C(C=C2Cl)Cl)Cl)Cl)Cl
20	2,3',4,4',6-Pentachlorobiphenyl	56558-17-9	C1=CC(=C(C=C1C2=C(C=C(C=C2Cl)Cl)Cl)Cl)Cl
20	2,3,3',4',5'-Pentachlorobiphenyl	76842-07-4	C1=CC(=C(C(=C1)Cl)Cl)C2=CC(=C(C(=C2)Cl)Cl)Cl
20	2,3',4',5,5'-Pentachlorobiphenyl	70424-70-3	C1=CC(=C(C=C1Cl)C2=CC(=C(C(=C2)Cl)Cl)Cl)Cl
20	2,2',3,3',4,4'-Hexachlorobiphenyl	11096-82-5	C1=CC(=C(C(=C1C2=C(C(=C(C=C2)Cl)Cl)Cl)Cl)Cl)Cl
20	2,2',3,3',4,5'-Hexachlorobiphenyl	52663-66-8	C1=CC(=C(C(=C1C2=C(C(=CC(=C2)Cl)Cl)Cl)Cl)Cl)Cl
20	2,2',3,3',4,6-Hexachlorobiphenyl	61798-70-7	C1=CC(=C(C(=C1)Cl)Cl)C2=C(C(=C(C=C2Cl)Cl)Cl)Cl
20	2,2',3,3',4,6'-Hexachlorobiphenyl	38380-05-1	C1=CC(=C(C(=C1C2=C(C=CC(=C2Cl)Cl)Cl)Cl)Cl)Cl
20	2,2',3,3',5,6-Hexachlorobiphenyl	52704-70-8	C1=CC(=C(C(=C1)Cl)Cl)C2=C(C(=CC(=C2Cl)Cl)Cl)Cl
20	2,2',3,3',5,6'-Hexachlorobiphenyl	52744-13-5	C1=CC(=C(C(=C1Cl)C2=C(C(=CC(=C2)Cl)Cl)Cl)Cl)Cl
20	2,2',3,3',6,6'-Hexachlorobiphenyl	38411-22-2	C1=CC(=C(C(=C1Cl)C2=C(C=CC(=C2Cl)Cl)Cl)Cl)Cl
20	2,2',3,4,4',5'-Hexachlorobiphenyl	35065-28-2	C1=CC(=C(C(=C1C2=CC(=C(C=C2Cl)Cl)Cl)Cl)Cl)Cl
20	2,2',3,4,5,5'-Hexachlorobiphenyl	52112-04-6	C1=CC(=C(C=C1Cl)C2=CC(=C(C(=C2Cl)Cl)Cl)Cl)Cl
20	2,2',3,4,5',6-Hexachlorobiphenyl	68194-14-9	C1=CC(=C(C=C1Cl)C2=C(C(=C(C=C2Cl)Cl)Cl)Cl)Cl
20	2,2',3,4',5,5'-Hexachlorobiphenyl	51908-16-8	C1=C(C=C(C(=C1C2=CC(=C(C=C2Cl)Cl)Cl)Cl)Cl)Cl
20	2,2',3,4',5,6-Hexachlorobiphenyl	68194-13-8	C1=CC(=C(C=C1Cl)Cl)C2=C(C(=CC(=C2Cl)Cl)Cl)Cl
20	2,2',3,4',5',6-Hexachlorobiphenyl	38380-04-0	C1=CC(=C(C(=C1Cl)C2=CC(=C(C=C2Cl)Cl)Cl)Cl)Cl
20	2,2',3,5,5',6-Hexachlorobiphenyl	52663-63-5	C1=CC(=C(C=C1Cl)C2=C(C(=CC(=C2Cl)Cl)Cl)Cl)Cl
20	2,2',4,4',5,5'-Hexachlorobiphenyl	35065-27-1	C1=C(C(=CC(=C1Cl)Cl)Cl)C2=CC(=C(C=C2Cl)Cl)Cl
20	2,2',4,4',5,6'-Hexachlorobiphenyl	60145-22-4	C1=C(C=C(C(=C1Cl)C2=CC(=C(C=C2Cl)Cl)Cl)Cl)Cl
20	2,3,3',4,4',5'-Hexachlorobiphenyl	69782-90-7	C1=CC(=C(C(=C1C2=CC(=C(C(=C2)Cl)Cl)Cl)Cl)Cl)Cl
20	2,3,3',4,4',6-Hexachlorobiphenyl	74472-42-7	C1=CC(=C(C=C1C2=C(C(=C(C=C2Cl)Cl)Cl)Cl)Cl)Cl
20	2,3,3',4',5,6-Hexachlorobiphenyl	74472-44-9	C1=CC(=C(C=C1C2=C(C(=CC(=C2Cl)Cl)Cl)Cl)Cl)Cl
20	2,3,3',4',5',6-Hexachlorobiphenyl	74472-45-0	C1=CC(=C(C(=C1Cl)C2=CC(=C(C(=C2)Cl)Cl)Cl)Cl)Cl
20	2,3,3',5,5',6-Hexachlorobiphenyl	74472-46-1	C1=C(C=C(C=C1Cl)Cl)C2=C(C(=CC(=C2Cl)Cl)Cl)Cl
20	2,2',3,3',4,4',5-Heptachlorobiphenyl	35065-30-6	C1=CC(=C(C(=C1C2=CC(=C(C(=C2Cl)Cl)Cl)Cl)Cl)Cl)Cl
20	2,2',3,3',4,4',6-Heptachlorobiphenyl	52663-71-5	C1=CC(=C(C(=C1C2=C(C(=C(C=C2Cl)Cl)Cl)Cl)Cl)Cl)Cl
20	2,2',3,3',4,5,5'-Heptachlorobiphenyl	52663-74-8	C1=C(C=C(C(=C1C2=CC(=C(C(=C2Cl)Cl)Cl)Cl)Cl)Cl)Cl
20	2,2',3,3',4,5,6-Heptachlorobiphenyl	68194-16-1	C1=CC(=C(C(=C1)Cl)Cl)C2=C(C(=C(C(=C2Cl)Cl)Cl)Cl)Cl
20	2,2',3,3',4,5,6'-Heptachlorobiphenyl	38411-25-5	C1=CC(=C(C(=C1Cl)C2=CC(=C(C(=C2Cl)Cl)Cl)Cl)Cl)Cl
20	2,2',3,3',4,5',6-Heptachlorobiphenyl	40186-70-7	C1=C(C=C(C(=C1C2=C(C(=C(C=C2Cl)Cl)Cl)Cl)Cl)Cl)Cl
20	2,2',3,3',4,5',6'-Heptachlorobiphenyl	52663-70-4	C1=CC(=C(C(=C1C2=C(C(=CC(=C2Cl)Cl)Cl)Cl)Cl)Cl)Cl
20	2,2',3,3',5,5',6-Heptachlorobiphenyl	52663-67-9	C1=C(C=C(C(=C1C2=C(C(=CC(=C2Cl)Cl)Cl)Cl)Cl)Cl)Cl
20	2,2',3,3',5,6,6'-Heptachlorobiphenyl	52663-64-6	C1=CC(=C(C(=C1Cl)C2=C(C(=CC(=C2Cl)Cl)Cl)Cl)Cl)Cl
20	2,2',3,4,4',5,5'-Heptachlorobiphenyl	35065-29-3	C1=C(C(=CC(=C1Cl)Cl)Cl)C2=CC(=C(C(=C2Cl)Cl)Cl)Cl
20	2,2',3,4,4',5',6-Heptachlorobiphenyl	52663-69-1	C1=C(C(=CC(=C1Cl)Cl)Cl)C2=C(C(=C(C=C2Cl)Cl)Cl)Cl
20	2,2',3,4',5,5',6-Heptachlorobiphenyl	52663-68-0	C1=C(C(=CC(=C1Cl)Cl)Cl)C2=C(C(=CC(=C2Cl)Cl)Cl)Cl
20	2,3,3',4,4',5,6-Heptachlorobiphenyl	41411-64-7	C1=CC(=C(C=C1C2=C(C(=C(C(=C2Cl)Cl)Cl)Cl)Cl)Cl)Cl
20	2,3,3',4,4',5',6-Heptachlorobiphenyl	74472-50-7	C1=C(C=C(C(=C1Cl)Cl)Cl)C2=C(C(=C(C=C2Cl)Cl)Cl)Cl
20	2,3,3',4',5,5',6-Heptachlorobiphenyl	69782-91-8	C1=C(C=C(C(=C1Cl)Cl)Cl)C2=C(C(=CC(=C2Cl)Cl)Cl)Cl
20	2,2',3,3',4,4',5,5'-Octachlorobiphenyl	35694-08-7	C1=C(C(=C(C(=C1Cl)Cl)Cl)Cl)C2=CC(=C(C(=C2Cl)Cl)Cl)Cl
20	2,2',3,3',4,4',5,6-Octachlorobiphenyl	52663-78-2	C1=CC(=C(C(=C1C2=C(C(=C(C(=C2Cl)Cl)Cl)Cl)Cl)Cl)Cl)Cl
20	2,2',3,3',4,4',5,6'-Octachlorobiphenyl	42740-50-1	C1=C(C(=C(C(=C1Cl)Cl)Cl)Cl)C2=C(C(=C(C=C2Cl)Cl)Cl)Cl
20	2,2',3,3',4,4',6,6'-Octachlorobiphenyl	33091-17-7	C1=C(C(=C(C(=C1Cl)Cl)Cl)C2=C(C(=C(C=C2Cl)Cl)Cl)Cl)Cl
20	2,2',3,3',4,5,5',6'-Octachlorobiphenyl	52663-75-9	C1=C(C(=C(C(=C1Cl)Cl)Cl)Cl)C2=C(C(=CC(=C2Cl)Cl)Cl)Cl
20	2,2',3,3',4,5,6,6'-Octachlorobiphenyl	52663-73-7	C1=CC(=C(C(=C1Cl)C2=C(C(=C(C(=C2Cl)Cl)Cl)Cl)Cl)Cl)Cl
20	2,2',3,3',4,5',6,6'-Octachlorobiphenyl	40186-71-8	C1=C(C(=C(C(=C1Cl)Cl)Cl)C2=C(C(=CC(=C2Cl)Cl)Cl)Cl)Cl
20	2,2',3,3',5,5',6,6'-Octachlorobiphenyl	2136-99-4	C1=C(C(=C(C(=C1Cl)Cl)C2=C(C(=CC(=C2Cl)Cl)Cl)Cl)Cl)Cl
20	2,2',3,4,4',5,5',6-Octachlorobiphenyl	52663-76-0	C1=C(C(=CC(=C1Cl)Cl)Cl)C2=C(C(=C(C(=C2Cl)Cl)Cl)Cl)Cl
20	2,3,3',4,4',5,5',6-Octachlorobiphenyl	74472-53-0	C1=C(C=C(C(=C1Cl)Cl)Cl)C2=C(C(=C(C(=C2Cl)Cl)Cl)Cl)Cl
20	2,2',3,3',4,4',5,5',6-Nonachlorobiphenyl	40186-72-9	C1=C(C(=C(C(=C1Cl)Cl)Cl)Cl)C2=C(C(=C(C(=C2Cl)Cl)Cl)Cl)Cl
20	2,2',3,3',4,4',5,6,6'-Nonachlorobiphenyl	52663-79-3	C1=C(C(=C(C(=C1Cl)Cl)Cl)C2=C(C(=C(C(=C2Cl)Cl)Cl)Cl)Cl)Cl
20	2,2',3,3',4,5,5',6,6'-Nonachlorobiphenyl	52663-77-1	C1=C(C(=C(C(=C1Cl)Cl)C2=C(C(=C(C(=C2Cl)Cl)Cl)Cl)Cl)Cl)Cl
20	Decachlorobiphenyl	2051-24-3	C1(=C(C(=C(C(=C1Cl)Cl)Cl)Cl)Cl)C2=C(C(=C(C(=C2Cl)Cl)Cl)Cl)Cl
21	Tri-ethyl-phosphate	78-40-0	CCOP(=O)(OCC)OCC
21	Tri-n-propyl-phosphate	513-08-6	CCCOP(=O)(OCCC)OCCC
21	Tri-iso-butyl-phosphate	126-71-6	CC(C)COP(=O)(OCC(C)C)OCC(C)C
21	Tri-n-butyl-phosphate	126-73-8	CCCCOP(=O)(OCCCC)OCCCC
21	Tris (2-chloroethyl) phosphate	115-96-8	C(CCl)OP(=O)(OCCCl)OCCCl
21	Tris (2-chloroisopropyl) phosphate	13674-84-5	CC(CCl)OP(=O)(OC(C)CCl)OC(C)CCl
21	Tris (2-chloro-1-(chloromethyl)ethyl) phosphate	13674-87-8	C(C(CCl)OP(=O)(OC(CCl)CCl)OC(CCl)CCl)Cl
21	Tri-phenyl-phosphate	115-86-6	C1=CC=C(C=C1)OP(=O)(OC2=CC=CC=C2)OC3=CC=CC=C3
21	Tri (2-butoxyethyl) phosphate	78-51-3	CCCCOCCOP(=O)(OCCOCCCC)OCCOCCCC
21	2-Ethylhexyl diphenyl phosphate	1241-94-7	CCCCC(CC)COP(=O)(OC1=CC=CC=C1)OC2=CC=CC=C2
21	Tri (2-ethylhexyl) phosphate	78-42-2	CCCCC(CC)COP(=O)(OCC(CC)CCCC)OCC(CC)CCCC
21	Tri-cresyl-phosphate (Four isomers)	1330-78-5	CC1=CC=C(C=C1)OP(=O)(OC2=CC=C(C=C2)C)OC3=CC=C(C=C3)C
21	Tri-n-pentyl-phosphate	2528-38-3	CCCCCOP(=O)(OCCCCC)OCCCCC
21	Hexamethylbenzene	87-85-4	CC1=C(C(=C(C(=C1C)C)C)C)C
21	p, p'-DDT	50-29-3	C1=CC(=CC=C1C(C2=CC=C(C=C2)Cl)C(Cl)(Cl)Cl)Cl

## Sheet: Table S3
Table S3. List of compounds with high-quailty experimental data for the PMT/vPvM hazard class evaluation
NO.	Compound	CAS	SMILES	Formula	P Conclusion	Rational for P	M conclusion	Rational for M		T conclusion	Rational for T	Conclusion based on	Conclusion	Source	Groups
1	Pentachloroethane	76-01-7	C(C(Cl)(Cl)Cl)(Cl)Cl	C2HCl5	Not P	The hydroloysis half-life of pentachloroethane was calculated to be 3.7 days at 25 °C and pH 7	Not M	log Kow	3.22	T	(Carc. 2)	Pubchem	Not PMT/vPvM	U	Noncyclic OC
2	1,2-Dichloro-3-butene	760-23-6	C=CC(CCl)Cl	C4H6Cl2	Potential P/vP++	est. t1/2 = 41d, weight-of-evidence (this study) based on all known QSARs and majority of biodegradation screen tests, e.g. OECD Guideline 301 C (Ready Biodegradability: Modified MITI Test (I));OECD Guideline 301 C (Ready Biodegradability: Modified MITI Test (I));OECD Guideline 301 D (Ready Biodegradability: Closed Bottle Test);OECD Guideline 301 D (Ready Biodegradability: Closed Bottle Test)	M	min log Dow	2	T	(Carc_BroadConsensus)	Arp and Hale (2022)	PMT	N	Noncyclic OC
3	1,4-Dichloro-2-butene	110-57-6	C(C=CCCl)Cl	C4H6Cl2	Not P	The hydrolysis half-life of 1,4-dichloro-trans-2-butene was measured as 3.2 days under neutral conditions	vM	log Koc	2.33	T	(Carc. 1B)	Pubchem	Not PMT/vPvM	N	Noncyclic OC
4	Chlorooctane	111-85-3	CCCCCCCCCl	C8H17Cl	Not P	Not P (readily biodeg): OECD Guideline 301 C (Ready Biodegradability: Modified MITI Test (I)) as listed under "OECD Guidelines for Testing of Chemicals, (May 12, 1981);OECD Guideline 301 C (Ready Biodegradability: Modified MITI Test (I)) as listed under "OECD Guidelines for Testing of Chemicals, (May 12, 1981)	Not M	log Koc	3.5	Pot. T	Cramer Class III	Arp and Hale (2022)	Not PMT/vPvM	U	Noncyclic OC
5	Trichloroacetone	921-03-9	C(C(=O)C(Cl)Cl)Cl	C3H3Cl3O	Not P	Not P (inherently biodeg): OECD Guideline 301 D (Ready Biodegradability: Closed Bottle Test);OECD Guideline 301 D (Ready Biodegradability: Closed Bottle Test)	vM	min log Dow	0	Pot. T	Cramer Class III	Arp and Hale (2022)	Not PMT/vPvM	U	Noncyclic OC
6	3-Chloro-2-butanone	4091-39-8	CC(C(=O)C)Cl	C4H7ClO	Not P	Not P (readily biodeg): OECD Guideline 301 D (Ready Biodegradability: Closed Bottle Test);OECD Guideline 301 D (Ready Biodegradability: Closed Bottle Test)	vM	min log Dow	0.3	Pot. T	Cramer Class III	Arp and Hale (2022)	Not PMT/vPvM	S	Noncyclic OC
7	Chlorobutanol	57-15-8	CC(C)(C(Cl)(Cl)Cl)O	C4H9ClO	Not P	Not P (readily biodeg): OECD Guideline 301 E (Ready biodegradability: Modified OECD Screening Test) Two treatments with sodium benzoate were used instead of one treatment as stated inchapter 9.3 of the study plan. On the other hand, in chapter 1 0.3.1.2 of the study plan twotreatments with Na-Benzoate are given. This discrepancy in the study plan may beregarded a deviation of the study plan which…	M	min log Dow	2	Pot. T	Cramer Class III	Arp and Hale (2022)	Not PMT/vPvM	U	Noncyclic OC
8	Diethoxy-chloroethane	621-62-5	CCOC(CCl)OCC	C6H13ClO2	Not P	Not P (inherently biodeg): OECD Guideline 301 C (Ready Biodegradability: Modified MITI Test (I));OECD Guideline 301 C (Ready Biodegradability: Modified MITI Test (I))	vM	min log Dow	1.6	Pot. T	Cramer Class III	Arp and Hale (2022)	Not PMT/vPvM	S	Noncyclic OC
9	Chloroacetic acid ethyl ester	105-39-5	CCOC(=O)CCl	C4H7ClO2	Not P	Not P (readily biodeg): ISO DIS 9408 (Ultimate Aerobic Biodegradability - Method by Determining the Oxygen Demand in a Closed Respirometer);EU Method C.4-D (Determination of the "Ready" Biodegradability - Manometric Respirometry Test);ISO DIS 9408 (Ultimate Aerobic Biodegradability - Method by Determining the Oxygen Demand in a Closed Respirometer);EU Method C.4-D (Determination of the "Ready" Bi…	vM	min log Dow	0.7	Pot. T	Cramer Class III	Arp and Hale (2022)	Not PMT/vPvM	U	Noncyclic OC
10	Chlorobenzene	108-90-7	C1=CC=C(C=C1)Cl	C6H5Cl	Potential P/vP++	est. t1/2 = 28d, weight-of-evidence by discovery in monitoring studies (UBA, 2019), and consistent indications of P across tested QSARs	M	log Koc	2.5	Pot. T	Cramer Class III	Arp and Hale (2022)	PM	U	Monocyclic aromatic OC
11	Dichlorobenzene	106-46-7	C1=CC(=CC=C1Cl)Cl	C6H4Cl2	Not P	Ambiguous mostly Not P: OECD Guideline 301 C (Ready Biodegradability: Modified MITI Test (I));OECD Guideline 301 C (Ready Biodegradability: Modified MITI Test (I));OECD Guideline 301 C (Ready Biodegradability: Modified MITI Test (I));OECD Guideline 301 C (Ready Biodegradability: Modified MITI Test (I));OECD Guideline 301 D (Ready Biodegradability: Closed Bottle Test)	M	log Koc	2.4	T	(Carc2)	Arp and Hale (2022)	Not PMT/vPvM	U	Monocyclic aromatic OC
12	Hexachlorobenzene	118-74-1	C1(=C(C(=C(C(=C1Cl)Cl)Cl)Cl)Cl)Cl	C6Cl6	Potential P/vP	est. t1/2 = 948d, and BIOWIN screen tool as recommended in the PBT guideline	Not M	log Koc	4.5	T	(Ecotox_Envirotox)	Arp and Hale (2022)	Not PMT/vPvM	U	Monocyclic aromatic OC
13	Dichloro(toluene)	95-73-8	CC1=C(C=C(C=C1)Cl)Cl	C7H6Cl2	Potential P/vP++	est. t1/2 = 63d, weight-of-evidence (this study) based on all known QSARs and majority of biodegradation screen tests, e.g. OECD Guideline 301 C (Ready Biodegradability: Modified MITI Test (I));OECD Guideline 301 C (Ready Biodegradability: Modified MITI Test (I))	Not M	log Koc	3.2	T	(Ecotox_Envirotox)	Arp and Hale (2022)	Not PMT/vPvM	U	Monocyclic aromatic OC
14	Tribromophenol	118-79-6	C1=C(C=C(C(=C1Br)O)Br)Br	C6H3Br3O	vP	measured max t1/2.max(d):w=n.d. (-);s=523(vP);sed=n.d. (-)	Not M	log Koc	3	T	(PBT_UnderAssess)(SINlist:This substance has endocrine disrupting properties. In vitro studies have shown binding to a thyroid hormone transport protein. Animal studies have shown the substance to alter the rate of development and increase abnormalities. In addition it interferes with the synthesis of oestrogen and thyroid hormones.)(Pro.S.P._ED)	Arp and Hale (2022)	Not PMT/vPvM	U	Monocyclic aromatic OC
15	Octachlorodibenzo-p-dioxin	3268-87-9	C12=C(C(=C(C(=C1Cl)Cl)Cl)Cl)OC3=C(O2)C(=C(C(=C3Cl)Cl)Cl)Cl	C12Cl8O2	Potential P/vP++	Octachlorodibenzo-p-dioxin is not expected to degrade under aerobic conditions(SRC). Using sewage sludge highly impacted by polychlorinated dibenzodioxins/dibenzofurans (PCDD/Fs), no increase or decrease in octachlorodibenzo-p-dioxin (in sludge) was observed under completely aerobic conditions after 100 days of sludge digestion at 20 °C.Octachlorodibenzo-p-dioxin is not expected to undergo hydrol…	Not M	log Kow	8.2	Pot. T	Cramer Class III	Pubchem	Not PMT/vPvM	U	Polycyclic aromatic HOC
16	cis-Nonachlor	5103-73-1	[C@@H]12[C@@H]([C@H](C([C@H]1Cl)Cl)Cl)[C@]3(C(=C([C@@]2(C3(Cl)Cl)Cl)Cl)Cl)Cl	C10H5Cl9		Volatilization of nonachlor is expected to be attenuated by adsorption to sediments; a half-life of 220 years has been estimated for a model pond when adsorption is considered(5). Hydrolysis is not expected to be a substantial environmental fate process since similar chlorine-containing pesticides are not readily hydrolyzed	Not M	log Kow	6.2			Pubchem	Not PMT/vPvM	S	Cyclic aliphatic OC
17	Perfluorotetradecanoic acid	376-06-7	C(=O)(C(C(C(C(C(C(C(C(C(C(C(C(C(F)(F)F)(F)F)(F)F)(F)F)(F)F)(F)F)(F)F)(F)F)(F)F)(F)F)(F)F)(F)F)(F)F)O	C14HF27O2	vP	short-chain PFAS (read-across)	Not M	log Koc	4.5	T	SVHC	Arp and Hale (2022)	Not PMT/vPvM	S	Noncyclic OC
18	Perfluorotridecanoic acid	72629-94-8	C(=O)(C(C(C(C(C(C(C(C(C(C(C(C(F)(F)F)(F)F)(F)F)(F)F)(F)F)(F)F)(F)F)(F)F)(F)F)(F)F)(F)F)(F)F)O	C13HF25O2	vP	long-chain PFAS, on SVHC list - vPvB substance	Not M	log Koc	4.1	T	SVHC	Arp and Hale (2022)	Not PMT/vPvM	S	Noncyclic OC
19	Perfluorododecanoate acid	307-55-1	C(=O)(C(C(C(C(C(C(C(C(C(C(C(F)(F)F)(F)F)(F)F)(F)F)(F)F)(F)F)(F)F)(F)F)(F)F)(F)F)(F)F)O	C12HF23O2	vP	long-chain PFAS, on SVHC list - vPvB substance	Not M	log Koc	3.6	T	SVHC	Arp and Hale (2022)	Not PMT/vPvM	S	Noncyclic OC
20	Perfluoroundecanoate acid	2058-94-8	C(=O)(C(C(C(C(C(C(C(C(C(C(F)(F)F)(F)F)(F)F)(F)F)(F)F)(F)F)(F)F)(F)F)(F)F)(F)F)O	C11HF21O2	vP	long-chain PFAS, on SVHC list - vPvB substance	Not M	log Koc	3.3	T	(SVHC:vPvB (Article 57e))	Arp and Hale (2022)	Not PMT/vPvM	S	Noncyclic OC
21	Perfluorodecanoate acid	335-76-2	C(=O)(C(C(C(C(C(C(C(C(C(F)(F)F)(F)F)(F)F)(F)F)(F)F)(F)F)(F)F)(F)F)(F)F)O	C10HF19O2	vP	long-chain PFAS, On SVHC list - PBT substance	M	log Koc	2.8	T	(SVHC:Toxic for reproduction (Article 57c)#PBT (Article 57d))	Arp and Hale (2022)	PMT	S	Noncyclic OC
22	Perfluorononanoate acid	375-95-1	C(=O)(C(C(C(C(C(C(C(C(F)(F)F)(F)F)(F)F)(F)F)(F)F)(F)F)(F)F)(F)F)O	C9HF17O2	vP	long-chain PFAS, On SVHC list - PBT substance	M	log Koc	2.4	T	(SVHC:Toxic for reproduction (Article 57c)#PBT (Article 57d))	Arp and Hale (2022)	PMT	S	Noncyclic OC
23	Perfluorooctanoic acid	335-67-1	C(=O)(C(C(C(C(C(C(C(F)(F)F)(F)F)(F)F)(F)F)(F)F)(F)F)(F)F)O	C8HF15O2	vP	long-chain PFAS, On SVHC list - PBT substance	M	log Koc	2.1	T	(SVHC:Toxic for reproduction (Article 57c)#PBT (Article 57d))	Arp and Hale (2022)	PMT	S	Noncyclic OC
24	Perfluoroheptanoate acid	375-85-9	C(=O)(C(C(C(C(C(C(F)(F)F)(F)F)(F)F)(F)F)(F)F)(F)F)O	C7HF13O2	vP	long-chain PFAS, PFAS read-across and est. t1/2 = 2 267d, weight-of-evidence (this study) based on all used QSARs and no biodeg. observed in majority of biodegradation screen tests for substance/main transformation products, e.g. -	vM	log Koc	1.6	T	(read-across PFAS)	Arp and Hale (2022)	vPvM & PMT	S	Noncyclic OC
25	Perfluoroheptanoic acid	2706-90-3	C(=O)(C(C(C(C(F)(F)F)(F)F)(F)F)(F)F)O	C5HF9O2	vP	short-chain PFAS, PFAS read-across and est. t1/2 = 486d, weight-of-evidence (this study) based on all used QSARs and no biodeg. observed in majority of biodegradation screen tests for substance/main transformation products, e.g. -	vM	log Koc	0.8	T	(read-across PFAS)	Arp and Hale (2022)	vPvM & PMT	S	Noncyclic OC
26	Sodium dodecafluoro-3H-4,8-dioxanonanoate	919005-14-4	C(C(C(=O)O)(F)F)(OC(C(C(OC(F)(F)F)(F)F)(F)F)(F)F)F	C7H2F12O4	vP	short-chain PFAS, est. t1/2 = 4 366d, weight-of-evidence (this study) based on all known QSARs and majority of biodegradation screen tests, e.g. OECD Guideline 301 B (Ready Biodegradability: CO2 Evolution Test);OECD Guideline 301 B (Ready Biodegradability: CO2 Evolution Test)	vM	log Koc	1.3	Pot. T	Cramer Cl.III	Arp and Hale (2022)	vPvM	S	Noncyclic OC
27	perfluorooctane sulfonamide	754-91-6	C(C(C(C(C(F)(F)S(=O)(=O)N)(F)F)(F)F)(F)F)(C(C(C(F)(F)F)(F)F)(F)F)(F)F	C8F17SO2NH2	vP	long-chain PFAS, PFAS readacross and est. t1/2 = 22 890d, weight-of-evidence (this study) based on all used QSARs and no biodeg. observed in majority of biodegradation screen tests for substance/main transformation products, e.g. -	vM	min log Dow	-1	Pot. T	Cramer Cl.III	Arp and Hale (2022)	vPvM	S	Noncyclic OC
28	Perfluorooctane sulfonic acid	1763-23-1	C(C(C(C(C(F)(F)S(=O)(=O)O)(F)F)(F)F)(F)F)(C(C(C(F)(F)F)(F)F)(F)F)(F)F	C8F17SO3H	vP	Perfluorooctane sulfonic acid is resistant to biodegradation(7) and does not biodegrade under typical environmental conditions(10). Utilizing the Japanese MITI test(9), 0% of the Theoretical BOD was reached in 4 weeks indicating that biodegradation is not an important environmental fate process in soil(SRC). Hydrolysis is not expected to be an important environmental fate process since this compo…	M	log Koc	2.1	T	Carc. 2	Pubchem	PMT	S	Noncyclic OC
29	Perfluorohexane sulfonate	355-46-4	C(C(C(C(F)(F)S(=O)(=O)O)(F)F)(F)F)(C(C(F)(F)F)(F)F)(F)F	C6F13SO3H	vP	short-chain PFAS, on SVHC list - vPvB substance	vM	log Koc	1.8	T	(SVHC:vPvB (Article 57e))	Arp and Hale (2022)	vPvM & PMT	S	Noncyclic OC
30	Perfluorobutane sulfonate	375-73-5	C(C(C(F)(F)S(=O)(=O)O)(F)F)(C(F)(F)F)(F)F	C4HF9O3S	vP	short-chain PFAS, on SVHC list - vPvB substance	vM	log Koc	1.4	T	(SVHC:Equivalent level of concern having probable serious effects to human health (Article 57(f) - human health)#Equivalent level of concern having probable serious effects to the environment (Article 57(f) - environment))	Arp and Hale (2022)	vPvM & PMT	S	Noncyclic OC
31	Tris (2-chloro-1-(chloromethyl)ethyl) phosphate	13674-87-8	C(C(CCl)OP(=O)(OC(CCl)CCl)OC(CCl)CCl)Cl	C9H15Cl6O4P	vP	est. t1/2 = 617d, weight-of-evidence (this study) based on all known QSARs and majority of biodegradation screen tests, e.g. EU Method C.6 (Degradation: Chemical Oxygen Demand);EU Method C.5 (Degradation: Biochemical Oxygen Demand);OECD Guideline 301 B (Ready Biodegradability: CO2 Evolution Test);EU Method C.6 (Degradation: Chemical Oxygen Demand);EU Method C.5 (Degradation: Biochemical Oxygen De…	M	log Koc	2.2	T	(Carc2)(SINlist:This substance has been detected in children who are exposed to the chemical through house dust. It is a suspected carcinogen. The substance shows experimental and estimated P and T properties. It is considered to be of equivalent level of concern.)	Arp and Hale (2022)	PMT	S	Noncyclic OC
32	Tris (2-chloroethyl) phosphate	115-96-8	C(CCl)OP(=O)(OCCCl)OCCCl	C6H12Cl3O4P	Potential P/vP++	est. t1/2 = 64d, weight-of-evidence by discovery in monitoring studies (UBA, 2019), and consistent indications of P across tested QSARs	M	min log Dow	1.7	T	(SVHC:Toxic for reproduction (Article 57c))(Carc2)(Rep1)(SINlist:Classified CMR according to Annex VI of Regulation 1272/2008)	Arp and Hale (2022)	PMT	S	Noncyclic OC
33	6:2 fluorotelomer sulfonate	27619-97-2	C(CS(=O)(=O)O)C(C(C(C(C(C(F)(F)F)(F)F)(F)F)(F)F)(F)F)(F)F	C8H5F13O3S	Potential P/vP++	short-chain PFAS, est. t1/2 = 2 937d, weight-of-evidence (this study) based on all used QSARs and no biodeg. observed in majority of biodegradation screen tests for substance/main transformation products, e.g. -	vM	log Koc	1.3	Pot. T	Cramer Cl.III	Arp and Hale (2022)	vPvM	S	Noncyclic OC
34	Decabromodiphenyl ether	1163-19-5	C1(=C(C(=C(C(=C1Br)Br)Br)Br)Br)OC2=C(C(=C(C(=C2Br)Br)Br)Br)Br	C12Br10O	vP	on SVHC list - vPvB substance	Not M	min log Dow	6.6	T	(SVHC:PBT (Article 57d)#vPvB (Article 57e))(Ecotox_PMT2019)(SINlist:Deca-BDE is concluded as an SVHC by ECHA member state commitee because of its PBT properties.)	Arp and Hale (2022)	Not PMT/vPvM	S	Polycyclic aromatic OC
35	Octachlorostyrene	29082-74-4	C1(=C(C(=C(C(=C1Cl)Cl)Cl)Cl)Cl)C(=C(Cl)Cl)Cl	C8Cl8		-	Not M	log Koc	5.3			Pubchem	Not PMT/vPvM	S	Monocyclic aromatic OC
36	Endrin	72-20-8	C1[C@@H]2[C@@H]3[C@H]([C@H]1[C@H]4[C@@H]2O4)[C@@]5(C(=C([C@]3(C5(Cl)Cl)Cl)Cl)Cl)Cl	C12H8Cl6O	Potential P/vP	est. t1/2 = 4 334d, and BIOWIN screen tool as recommended in the PBT guideline	Not M	min log Dow	4.9	T	(Ecotox_Envirotox)	Arp and Hale (2022)	Not PMT/vPvM	S	Cyclic aliphatic OC
37	Dieldrin	60-57-1	C1[C@@H]2[C@H]3[C@@H]([C@H]1[C@H]4[C@@H]2O4)[C@]5(C(=C([C@@]3(C5(Cl)Cl)Cl)Cl)Cl)Cl	C12H8Cl6O	Potential P/vP	est. t1/2 = 4 334d, and BIOWIN screen tool as recommended in the PBT guideline	Not M	min log Dow	4.8	T	(Ecotox_Envirotox)	Arp and Hale (2022)	Not PMT/vPvM	S	Cyclic aliphatic OC
38	Aldrin	309-00-2	C1[C@@H]2C=C[C@H]1[C@H]3[C@@H]2[C@]4(C(=C([C@@]3(C4(Cl)Cl)Cl)Cl)Cl)Cl	C12H8Cl6	Potential P/vP	est. t1/2 = 2 620d, and BIOWIN screen tool as recommended in the PBT guideline	Not M	log Koc	5.3	Pot. T	Cramer Cl.III	Arp and Hale (2022)	Not PMT/vPvM	S	Cyclic aliphatic OC
39	Pentachlorobenzene	608-93-5	C1=C(C(=C(C(=C1Cl)Cl)Cl)Cl)Cl	C6HCl5	vP	Hydrolysis is not expected to be an important environmental fate process since this compound lacks functional groups that hydrolyze under environmental conditions. Pentachlorobenzene was shown to be resistant to degradation in aerobic laboratory soil tests with half-lives of 194 and 345 days reported in duplicate experiments(3). To date, there is no convincing evidence that aerobic biodegradation…	Not M	log Koc	3.49			Pubchem	Not PMT/vPvM	S	Monocyclic aromatic OC
40	2,3',4',6-Tetrabromodiphenyl Ether	189084-62-6	C1=CC(=C(C(=C1)Br)OC2=CC(=C(C=C2)Br)Br)Br	C12H6Br4O	vP	Stockholm Convention & est. t1/2 = 493d, and BIOWIN screen tool as recommended in the PBT guideline	Not M	min log Dow	6.7	Pot. T	Cramer Cl.III	Arp and Hale (2022)	Not PMT/vPvM	S	Polycyclic aromatic OC
41	2,2',3,4,4',5'-Hexachlorobiphenyl	35065-28-2	C1=CC(=C(C(=C1C2=CC(=C(C=C2Cl)Cl)Cl)Cl)Cl)Cl	C12H4Cl6	vP	Stockholm Convention & est. t1/2 = 1 212d, and BIOWIN screen tool as recommended in the PBT guideline	Not M	log Koc	6.1	Pot. T	Cramer Cl.III	Arp and Hale (2022)	Not PMT/vPvM	S	Polycyclic aromatic OC
42	2,2',4,4'-Tetrabromodiphenyl ether	5436-43-1	C1=CC(=C(C=C1Br)Br)OC2=C(C=C(C=C2)Br)Br	C12H6Br4O	vP	Stockholm Convention & est. t1/2 = 493d, and BIOWIN screen tool as recommended in the PBT guideline	Not M	log Koc	6.6	Pot. T	Cramer Cl.III	Arp and Hale (2022)	Not PMT/vPvM	S	Polycyclic aromatic OC
43	2,2',4,4',6-Pentabromodiphenyl ether	189084-64-8	C1=CC(=C(C=C1Br)Br)OC2=C(C=C(C=C2Br)Br)Br	C12H5Br5O	vP	Stockholm Convention & est. t1/2 = 1 195d, and BIOWIN screen tool as recommended in the PBT guideline	Not M	min log Dow	7.9	Pot. T	Cramer Cl.III	Arp and Hale (2022)	Not PMT/vPvM	S	Polycyclic aromatic OC
44	Pentabromodiphenyl ethers	60348-60-9	C1=CC(=C(C=C1Br)Br)OC2=CC(=C(C=C2Br)Br)Br	C12H5Br5O	vP	Stockholm Convention & est. t1/2 = 1 195d, and BIOWIN screen tool as recommended in the PBT guideline	Not M	min log Dow	7.6	Pot. T	Cramer Cl.III	Arp and Hale (2022)	Not PMT/vPvM	S	Polycyclic aromatic OC
45	2,3',4',5-Tetrachlorobiphenyl	32598-11-1	C1=CC(=C(C=C1C2=C(C=CC(=C2)Cl)Cl)Cl)Cl	C12H6Cl4	vP	Stockholm Convention & est. t1/2 = 279d, and BIOWIN screen tool as recommended in the PBT guideline	Not M	log Koc	5.2	Pot. T	Cramer Cl.III	Arp and Hale (2022)	Not PMT/vPvM	S	Polycyclic aromatic OC
46	2,3',4,4',5-Pentachlorobiphenyl	31508-00-6	C1=CC(=C(C=C1C2=CC(=C(C=C2Cl)Cl)Cl)Cl)Cl	C12H5Cl5	vP	Stockholm Convention & est. t1/2 = 584d, and BIOWIN screen tool as recommended in the PBT guideline	Not M	log Koc	5.9	Pot. T	Cramer Cl.III	Arp and Hale (2022)	Not PMT/vPvM	S	Polycyclic aromatic OC
47	2,2',4,5,5'-Pentachlorobiphenyl	37680-73-2	C1=CC(=C(C=C1Cl)C2=CC(=C(C=C2Cl)Cl)Cl)Cl	C12H5Cl5	vP	Stockholm Convention & est. t1/2 = 584d, and BIOWIN screen tool as recommended in the PBT guideline	Not M	log Koc	5.7	Pot. T	Cramer Cl.III	Arp and Hale (2022)	Not PMT/vPvM	S	Polycyclic aromatic OC
48	p, p′-DDE	72-55-9	C1=CC(=CC=C1C(=C(Cl)Cl)C2=CC=C(C=C2)Cl)Cl	C14H8Cl4	vP	Stockholm Convention & est. t1/2 = 222d, and BIOWIN screen tool as recommended in the PBT guideline	Not M	min log Dow	7	Pot. T	Cramer Cl.III	Arp and Hale (2022)	Not PMT/vPvM	S	Polycyclic aromatic OC
49	p, p'-DDT	50-29-3	C1=CC(=CC=C1C(C2=CC=C(C=C2)Cl)C(Cl)(Cl)Cl)Cl	C14H9Cl5	vP	Stockholm Convention & est. t1/2 = 870d, and BIOWIN screen tool as recommended in the PBT guideline	Not M	log Koc	6	Pot. T	Cramer Cl.III	Arp and Hale (2022)	Not PMT/vPvM	S	Polycyclic aromatic OC
50	p, p′-DDD	72-54-8	C1=CC(=CC=C1C(C2=CC=C(C=C2)Cl)C(Cl)Cl)Cl	C14H10Cl4	vP	Stockholm Convention & est. t1/2 = 373d, and BIOWIN screen tool as recommended in the PBT guideline	Not M	min log Dow	6.1	Pot. T	Cramer Cl.III	Arp and Hale (2022)	Not PMT/vPvM	S	Polycyclic aromatic OC
51	Heptachlor	76-44-8	C1=CC(C2C1C3(C(=C(C2(C3(Cl)Cl)Cl)Cl)Cl)Cl)Cl	C10H5Cl7	Not P	Heptachlor readily undergoes chemical hydrolysis to 1-hydrochlorodene which is then readily processed by microorganisms into heptachlor epoxide(14). Chemical hydrolysis half-lives for heptachlor are 5.4, 4.3, 4.5, 4.5, and 3.0 days for pH 4.5, 5.0, 6.0, 7.0, and 8.0, respectively	Not M	log Koc	4.2			Pubchem	Not PMT/vPvM	S	Cyclic aliphatic OC
52	Tri-phenyl-phosphate	115-86-6	C1=CC=C(C=C1)OP(=O)(OC2=CC=CC=C2)OC3=CC=CC=C3	C18H15O4P	Not P	Not P (readily biodeg): EPA OTS 796.3260 (Ready Biodegradability: Modified Sturm Test);EPA OTS 796.3260 (Ready Biodegradability: Modified Sturm Test);OECD Guideline 301 C (Ready Biodegradability: Modified MITI Test (I));OECD Guideline 301 C (Ready Biodegradability: Modified MITI Test (I))	Not M	log Koc	3.5	T	(EDC_UnderAssess)(Ecotox_PMT2019)(SINlist:This substance has endocrine disruting properties. Exposure through dust in humans has been associated with decreased sperm concentrations. Studies in fish show altered levels of estradiol and testosterone, increased levels of vitellogenin and impaired reproduction.)	Arp and Hale (2022)	Not PMT/vPvM	S	Polycyclic aromatic OC
53	Chrysene	218-01-9	C1=CC=C2C(=C1)C=CC3=C2C=CC4=CC=CC=C43	C18H12		Half-lives for the direct photochemical decomposition of chrysene in freshwater were computed to be: 4.4 hours near the surface of freshwater (simulated latitude, 40 deg N, mid-day, mid-summer), 13 hours at a depth of 5 m, and 68 hours at a depth of 5 m and partitioned to bottom sediment(10). In shake flask studies, an initial chrysene concentration of 2.7 ug/mL was reduced to 1.2 ug/mL following…	Not M	log Koc	6.11			Pubchem	Not PMT/vPvM	U	Polycyclic aromatic OC
54	Phenanthrene	85-01-8	C1=CC=C2C(=C1)C=CC3=CC=CC=C32	C14H10		-	Not M	log Koc	3.96			Pubchem	Not PMT/vPvM	U	Polycyclic aromatic OC
55	Dibenzo[a,h]anthracene	53-70-3	C1=CC=C2C(=C1)C=CC3=CC4=C(C=CC5=CC=CC=C54)C=C32	C22H14	vP	Degradation half-lives of 361 to 940 days determined in several soil studies (13-15) indicate that biodegradation may not be an important environmental fate process in water(SRC). Dibenz(a,h)anthracene is not expected to undergo hydrolysis in the environment due to the lack of functional groups that hydrolyze under environmental conditions	Not M	log Koc	5.76			Pubchem	Not PMT/vPvM	U	Polycyclic aromatic OC
56	Benz[a]anthracene	56-55-3	C1=CC=C2C(=C1)C=CC3=CC4=CC=CC=C4C=C32	C18H12	vP	Hydrolysis is not expected to be an important environmental fate process since this compound lacks functional groups that hydrolyze under environmental conditions(4). Benz(a)anthracene had half-lives ranging from 199-252 days in three seawater-sediment slurries(9), suggesting that biodegradation is not an important environmental fate process in water	Not M	log Koc	5.74			Pubchem	Not PMT/vPvM	U	Polycyclic aromatic OC
57	Indeno[1,2,3-cd]pyrene	193-39-5	C1=CC=C2C(=C1)C3=C4C2=CC5=CC=CC6=C5C4=C(C=C6)C=C3	C22H12		Indeno(1,2,3-cd)pyrene is not expected to undergo hydrolysis in the environment due to the lack of functional groups that hydrolyze under environmental conditions(3). According to a classification scheme(5), an estimated BCF of 12,000(SRC), from an estimated log Kow of 6.70(6) and a regression-derived equation(5), suggests the potential for bioconcentration in aquatic organisms is very high(SRC).…	Not M	log Koc	5.78			Pubchem	Not PMT/vPvM	U	Polycyclic aromatic OC
58	Carbazole	86-74-8	C1=CC=C2C(=C1)C3=CC=CC=C3N2	C12H9N	Potential P/vP	biodegradation screening tests give conflicting results	Not M	log Koc	3.4	Pot. T	Cramer Cl.III	Arp and Hale (2022)	Not PMT/vPvM	U	Polycyclic aromatic OC
59	Fluoranthene	206-44-0	C1=CC=C2C(=C1)C3=CC=CC4=C3C2=CC=C4	C16H10	vP	On SVHC list - vPvB substance	Not M	log Koc	4.3	T	(SVHC:PBT (Article 57d)#vPvB (Article 57e))	Arp and Hale (2022)	Not PMT/vPvM	U	Polycyclic aromatic OC
60	Anthracene	120-12-7	C1=CC=C2C=C3C=CC=CC3=CC2=C1	C14H10	P	On SVHC list - PBT substance	Not M	log Koc	3.9	T	(SVHC:PBT (Article 57d))(PBT_BroadConses)(Ecotox_PMT2019)(Ecotox_Envirotox)(SINlist:Substance is concluded to be PBT by European Chemicals Bureau PBT Working Group.)	Arp and Hale (2022)	Not PMT/vPvM	U	Polycyclic aromatic OC
61	Benz[k]fluoranthene	207-08-9	C1=CC=C2C=C3C4=CC=CC5=C4C(=CC=C5)C3=CC2=C1	C20H12	vP	on SVHC list - vPvB substance	Not M	log Koc	5.7	T	(SVHC:Carcinogenic (Article 57a)#PBT (Article 57d)#vPvB (Article 57e))	Arp and Hale (2022)	Not PMT/vPvM	U	Polycyclic aromatic OC
62	Benz[b]fluoranthene	205-99-2	C1=CC=C2C3=C4C(=CC=C3)C5=CC=CC=C5C4=CC2=C1	C20H12		Biodegradation is expected to be slow based on soil biodegradation half-lives of several months(10,11) to years	Not M	log Koc	6.8			Pubchem	Not PMT/vPvM	U	Polycyclic aromatic OC
63	Benz[a]pyrene	50-32-8	C1=CC=C2C3=C4C(=CC2=C1)C=CC5=C4C(=CC=C5)C=C3	C20H12	Not P	The biodegradation half-life of benzo(a)pyrene (at 1.12 ug/L) ranged from about 12-23 days using river water, with and without sediment, collected from PAH polluted areas of the Yellow River, China(13). Benzo(a)pyrene absorbs strongly at wavelengths >290 nm(14) and, therefore, is expected to be susceptible to direct photolysis on water surfaces exposed to sunlight(SRC). Benzo(a)pyrene is not expe…	Not M	log Koc	5.43			Pubchem	Not PMT/vPvM	U	Polycyclic aromatic OC
64	Acenaphthylene	208-96-8	C1=CC2=C3C(=C1)C=CC3=CC=C2	C12H8		Acenaphthylene has been shown to biodegrade readily in groundwater having acclimated microbes (nearly complete degradation in 3 days)(11) and in static-culture flask-screening procedures using domestic wastewater inoculum. Acenaphthylene is not expected to undergo hydrolysis in the environment due to the lack of functional groups that hydrolyze under environmental conditions	Not M	log Koc	3.2	Pot. T	Cramer Cl.III	Pubchem	Not PMT/vPvM	U	Polycyclic aromatic OC
65	Pyrene	129-00-0	C1=CC2=C3C(=C1)C=CC4=CC=CC(=C43)C=C2	C16H10	vP	on SVHC list - vPvB substance	Not M	min log Dow	4.6	T	(SVHC:PBT (Article 57d)#vPvB (Article 57e))(PBT_UnderAssess)(Ecotox_PMT2019)	Arp and Hale (2022)	Not PMT/vPvM	U	Polycyclic aromatic OC
66	Benzo[ghi]perylene	191-24-2	C1=CC2=C3C(=C1)C4=CC=CC5=C4C6=C(C=C5)C=CC(=C36)C=C2	C22H12		In general, PAHs with five or more benzene rings do not biodegrade readily(11). Biodegradation of PAHs having five or more rings, including benzo(ghi)perylene, was slight to non-existent in three soils under field conditions(12). A laboratory study using acclimated water and sediment from the Yellow River found that water high in sediment content could biodegrade benzo(ghi)perylene	Not M	log Koc	4.63			Pubchem	Not PMT/vPvM	U	Polycyclic aromatic OC
67	Mirex	2385-85-5	C12(C3(C4(C5(C3(C(C1(C5(C2(C4(Cl)Cl)Cl)Cl)Cl)(Cl)Cl)Cl)Cl)Cl)Cl)Cl	C10Cl12		Mirex was resistant to biodegradation at a concn of 0.5 g/100 g dry weight in four anaerobic lake sediments after a 6 month incubation(11). Mirex at a concn of 33 ng/mL did not hydrolyze after 1 month at 100 °C in a purified water soln containing 1% acetonitrile and a pH of 7(2). A freshwater solution containing 1% acetonitrile with 33 ng/mL mirex, placed outdoors for 6 months, showed loss of mir…	Not M	log Koc	7.38			Pubchem	Not PMT/vPvM	S	Cyclic aliphatic OC
68	Fluorene	86-73-7	C1C2=CC=CC=C2C3=CC=CC=C31	C13H10	Potential P/vP	est. t1/2 = 48d, and consistency across all tested QSARs	Not M	log Koc	3.5	Pot. T	Cramer Cl.III	Arp and Hale (2022)	Not PMT/vPvM	U	Polycyclic aromatic OC
69	Acenaphthene	83-32-9	C1CC2=CC=CC3=C2C1=CC=C3	C12H10	P	measured max t1/2.max(d):w=n.d. (-);s=134(P);sed=n.d. (-)	Not M	log Koc	3.4	T	(Carc1ab)(PBT_UnderAssess)(SINlist:Classified CMR according to Annex VI of Regulation 1272/2008. (Might not apply when contaminants are below below legal thresholds and/or full refining history is known))	Arp and Hale (2022)	Not PMT/vPvM	U	Polycyclic aromatic OC
70	Tri-iso-butyl-phosphate	126-71-6	CC(C)COP(=O)(OCC(C)C)OCC(C)C	C12H27O4P	Not P	Not P (readily biodeg): OECD Guideline 301 B (Ready Biodegradability: CO2 Evolution Test);OECD Guideline 301 B (Ready Biodegradability: CO2 Evolution Test)	Not M	min log Dow	3.7	Pot. T	Cramer Cl.III	Arp and Hale (2022)	Not PMT/vPvM	S	Noncyclic OC
71	Tris (2-chloroisopropyl) phosphate	13674-84-5	CC(CCl)OP(=O)(OC(C)CCl)OC(C)CCl	C9H18Cl3O4P	vP	Biodegradation results in 301C and E tests <20% and persistence due to PBT assessment. Therefore this substance is assessed to be persistent in water. (Berger et al. 2018)	M	log Koc	2.2	Pot. T	Cramer Cl.III	Arp and Hale (2022)	PM	S	Noncyclic OC
72	Tri-cresyl-phosphate (Four isomers)	1330-78-5	CC1=CC=C(C=C1)OP(=O)(OC2=CC=C(C=C2)C)OC3=CC=C(C=C3)C	C21H21O4P	Not P	: OECD Guideline 301 C (Ready Biodegradability: Modified MITI Test (I));OECD Guideline 301 C (Ready Biodegradability: Modified MITI Test (I))	Not M	log Koc	4.3	Pot. T	Cramer Cl.III	Arp and Hale (2022)	Not PMT/vPvM	S	Polycyclic aromatic OC
73	Cresyl diphenyl phosphate	26444-49-5	CC1=CC=C(C=C1)OP(=O)(OC2=CC=CC=C2)OC3=CC=CC=C3	C19H17O4P	Not P	Biodegradation of p-cresyl diphenyl phosphate in natural water is expected to be an important fate process(SRC), based on rapid biodegradation of cresyl diphenyl phosphate mixtures in river and lake water die-away tests (half-lives on the order of several days or less and complete degradation within a week)(7,8). An observed CO2 evolution of 53.2% in 7 days using an activated sludge inoculum also…			-			Pubchem	Not PMT/vPvM	S	Polycyclic aromatic OC
74	2-Ethylhexyl diphenyl phosphate	1241-94-7	CCCCC(CC)COP(=O)(OC1=CC=CC=C1)OC2=CC=CC=C2	C20H27O4P	Not P	Not P (readily biodeg): EU Method C.4-E (Determination of the "Ready" Biodegradability - Closed Bottle Test);EU Method C.4-E (Determination of the "Ready" Biodegradability - Closed Bottle Test);OECD Guideline 301 B (Ready Biodegradability: CO2 Evolution Test);OECD Guideline 301 B (Ready Biodegradability: CO2 Evolution Test);OECD Guideline 301 D (Ready Biodegradability: Closed Bottle Test)	Not M	min log Dow	5.6	T	(Ecotox_PMT2019)	Arp and Hale (2022)	Not PMT/vPvM	S	Polycyclic aromatic OC
75	Tri (2-ethylhexyl) phosphate	78-42-2	CCCCC(CC)COP(=O)(OCC(CC)CCCC)OCC(CC)CCCC	C24H51O4P	Potential P/vP++	est. t1/2 = 43d, weight-of-evidence (this study) based on all known QSARs and majority of biodegradation screen tests, e.g. EU Method C.4-C (Determination of the "Ready" Biodegradability - Carbon Dioxide Evolution Test);OECD Guideline 301 B (Ready Biodegradability: CO2 Evolution Test);EU Method C.4-C (Determination of the "Ready" Biodegradability - Carbon Dioxide Evolution Test);OECD Guideline 30…	Not M	min log Dow	6.3	Pot. T	Cramer Cl.III	Arp and Hale (2022)	Not PMT/vPvM	S	Noncyclic OC
76	Tri (2-butoxyethyl) phosphate	78-51-3	CCCCOCCOP(=O)(OCCOCCCC)OCCOCCCC	C18H39O7P	Not P	Not P (readily biodeg): EU Method C.4-C (Determination of the "Ready" Biodegradability - Carbon Dioxide Evolution Test) Cited as Directive 84/449/EEC, C.5;EU Method C.4-C (Determination of the "Ready" Biodegradability - Carbon Dioxide Evolution Test) Cited as Directive 84/449/EEC, C.5;EU Method C.4-C (Determination of the "Ready" Biodegradability - Carbon Dioxide Evolution Test) Cited as Directiv…	M	log Koc	2.5	Pot. T	Cramer Cl.III	Arp and Hale (2022)	Not PMT/vPvM	S	Noncyclic OC
77	Tri-n-butyl-phosphate	126-73-8	CCCCOP(=O)(OCCCC)OCCCC	C12H27O4P	Not P	Not P (readily biodeg): OECD Guideline 301 C (Ready Biodegradability: Modified MITI Test (I));OECD Guideline 301 C (Ready Biodegradability: Modified MITI Test (I));OECD Guideline 301 D (Ready Biodegradability: Closed Bottle Test);OECD Guideline 301 D (Ready Biodegradability: Closed Bottle Test);OECD Guideline 301 E (Ready biodegradability: Modified OECD Screening Test)	vM	log Koc	1.8	T	(Carc2)	Arp and Hale (2022)	Not PMT/vPvM	S	Noncyclic OC
78	Tri-ethyl-phosphate	78-40-0	CCOP(=O)(OCC)OCC	C6H15O4P	Potential P/vP++	est. t1/2 = 20d, weight-of-evidence (this study) based on all known QSARs and majority of biodegradation screen tests, e.g. OECD Guideline 301 C (Ready Biodegradability: Modified MITI Test (I));OECD Guideline 301 C (Ready Biodegradability: Modified MITI Test (I))	vM	log Koc	-0.3	Pot. T	Cramer Cl.III	Arp and Hale (2022)	vPvM	S	Noncyclic OC
79	γ-HCH	58-89-9	Cl[C@H]1[C@H](Cl)[C@@H](Cl)[C@@H](Cl)[C@H](Cl)[C@H]1Cl	C6H6Cl6	Potential P/vP	est. t1/2 = 48d, and consistency across all tested QSARs	Not M	min log Dow	3.7	Pot. T	Cramer Cl.III	Arp and Hale (2022)	Not PMT/vPvM	S	Monocyclic aromatic OC

## Sheet: Table S4
Table S4. Model predictions of compounds without high-quality experimental data for the PMT/vPvM hazard class evaluation
No.	Compounds	CAS	SMILES	Formula	The Euclidean distances between target compounds and the compounds in the training set (the threshold value of applicability domain is 200339).	Model prediction	Source	Groups
1	Dibromodichloromethane	594-18-3	C(Cl)(Cl)(Br)Br	CBr2Cl2	3342.15	Candidate PMT/vPvM	N	Noncyclic OC
2	Bromodichloroethane	683-53-4	C(C(Cl)Cl)Br	C2H3BrCl2	3326.54	Candidate PMT/vPvM	N	Noncyclic OC
3	Dibromochloroethane	27949-36-6	C(C(Br)Br)Cl	C2H3Br2Cl	3330.38	Candidate PMT/vPvM	N	Noncyclic OC
4	Bromotetrachlorofluoroethane		FC(Cl)(Br)C(Cl)(Cl)Cl	C2BrCl4F	3292.02	Candidate PMT/vPvM	N	Noncyclic OC
5	Bromochlorofluoroethene		C(=C(F)Cl)Br	C2HBrClF	3327.04	Candidate PMT/vPvM	N	Noncyclic OC
6	Bromodichloroethene	5870-61-1	C(=C(Cl)Cl)Br	C2HBrCl2	3326.89	Candidate PMT/vPvM	U	Noncyclic OC
7	Bromotrichloroethene	2648-53-5	C(=C(Cl)Br)(Cl)Cl	C2BrCl3	3314.65	Candidate PMT/vPvM	N	Noncyclic OC
8	Dichloroiodoethene		C(=C(Cl)Cl)I	C2HCl2I	3327.03	Candidate PMT/vPvM	N	Noncyclic OC
9	Dibromodichloroethene	35653-47-5	C(=C(Cl)Br)(Cl)Br	C2Br2Cl2	3318.52	Candidate PMT/vPvM	U	Noncyclic OC
10	Dichlrodiiodoethene		C(=C(Cl)I)(Cl)I	C2Cl2I2	3336.22	Candidate PMT/vPvM	N	Noncyclic OC
11	Bromotrichloropropane		C(C(Cl)Cl)C(Cl)Br	C3H4BrCl3	3291	Candidate PMT/vPvM	N	Noncyclic OC
12	Bromodichloropropane	17759-88-5	CC(CCl)(Cl)Br	C3H5BrCl2	3311.61	Candidate PMT/vPvM	N	Noncyclic OC
13	Hexachloropropane	15600-01-8	C(C(C(Cl)Cl)(Cl)Cl)(Cl)Cl	C3H2Cl6	3259.13	Candidate PMT/vPvM	U	Noncyclic OC
14	Dibromochloropropane	96-12-8	C(C(CBr)Br)Cl	C3H5Br2Cl	3313.27	Candidate PMT/vPvM	U	Noncyclic OC
15	Dibromodichloropropane	73652-24-1	C(C(C(Cl)Br)Br)Cl	C3H4Br2Cl2	3295.66	Candidate PMT/vPvM	N	Noncyclic OC
16	Trichloroiodopropane		ClCC(Cl)C(Cl)I	C3H4Cl3I	3295.71	Candidate PMT/vPvM	N	Noncyclic OC
17	Bromotrichloropropane	13749-37-6	C(CBr)C(Cl)(Cl)Cl	C3H4BrCl3	3294.17	Candidate PMT/vPvM	N	Noncyclic OC
18	Bromopentachloropropane		ClC(Cl)(Cl)CC(Cl)(Cl)Br	C3H2BrCl5	3269.82	Candidate PMT/vPvM	N	Noncyclic OC
19	Dibromotrichloropropane		C(C(C(Cl)(Cl)Br)Cl)Br	C3H3Br2Cl3	3281.9	Candidate PMT/vPvM	U	Noncyclic OC
20	Dichlorobutane	7581-97-7	CC(C(C)Cl)Cl	C4H8Cl2	3312.3	Candidate PMT/vPvM	U	Noncyclic OC
21	Bromochlorobutane	6940-78-9	C(CCBr)CCl	C4H8BrCl	3308.12	Candidate PMT/vPvM	U	Noncyclic OC
22	Bromochloroiodobutane		ClC(CBr)CCI	C4H7BrClI	3292.5	Candidate PMT/vPvM	N	Noncyclic OC
23	Bromodichlorobutane		CC(C(CBr)Cl)Cl	C4H7BrCl2	3291.23	Candidate PMT/vPvM	S	Noncyclic OC
24	1,2,3-Trichloro-1-iodo-butane		CC(Cl)C(Cl)C(Cl)I	C4H6Cl3I	3274.03	Candidate PMT/vPvM	N	Noncyclic OC
25	Tetrachlorobutane	3405-32-1	C(C(C(CCl)Cl)Cl)Cl	C4H6Cl4	3271.34	Candidate PMT/vPvM	U	Noncyclic OC
26	Bromotrichlorobutane		ClCC(Cl)C(Br)CCl	C4H6BrCl3	3268.86	Candidate PMT/vPvM	S	Noncyclic OC
27	Dibromodichlorobutane		C(C(CBr)Br)C(Cl)Cl	C4H6Br2Cl2	3267.27	Candidate PMT/vPvM	S	Noncyclic OC
28	1,2,4-Trichloro-3-iodobutane		C(C(C(CCl)I)Cl)Cl	C4H6Cl3I	3271.07	Candidate PMT/vPvM	N	Noncyclic OC
29	Bromochloroiodobutane		ClCC(Br)C(I)CCl	C4H6BrCl2I	3277.41	Candidate PMT/vPvM	N	Noncyclic OC
30	Tribromochlorobutane		ClC(CBr)C(Br)CBr	C4H6Br3Cl	3277.88	Candidate PMT/vPvM	N	Noncyclic OC
31	Dibromochloroiodobutane		ClC(CBr)C(Br)CI	C4H6Br2Cl	3282.62	Candidate PMT/vPvM	N	Noncyclic OC
32	Bromochlorobutene		C=CC(CBr)Cl	C4H6BrCl	3308.79	Candidate PMT/vPvM	U	Noncyclic OC
33	Chloroiodobutene		CC(=CCI)Cl	C4H6ClI	3310.56	Candidate PMT/vPvM	N	Noncyclic OC
34	Hexachlorobutene	34973-39-2	C(=C(Cl)Cl)C(C(Cl)Cl)(Cl)Cl	C4H2Cl6	3219	Not PMT/PM	S	Noncyclic OC
35	Bromodichlorobutene		C(C(C=CCl)Cl)Br	C4H5BrCl2	3287.04	Candidate PMT/vPvM	S	Noncyclic OC
36	2,3-Dichloro-2-methylbutane	507-45-9	CC(C(C)(C)Cl)Cl	C5H10Cl2	3295.43	Candidate PMT/vPvM	S	Noncyclic OC
37	Bromodichloro-pentane		ClCCC(Cl)CCBr	C5H9BrCl2	3260.2	Candidate PMT/vPvM	N	Noncyclic OC
38	1,3-Dichloro-2-(chloromethyl)-2-methylpropane	1067-09-0	CC(CCl)(CCl)CCl	C5H9Cl3	3270.88	Candidate PMT/vPvM	S	Noncyclic OC
39	Dibromochloropentane		C(CBr)C(CCBr)Cl	C5H9Br2Cl	3263.04	Candidate PMT/vPvM	N	Noncyclic OC
40	Bromochloroiodopentane		C(CCCl)CC(Br)I	C5H9BrClI	3265.8	Not PMT/PM	N	Noncyclic OC
41	Dibromodichloro-3-(chloromethyl)butane		ClCC(CCl)C(Br)C(Cl)Br	C5H7Br2Cl3	3214.88	Not PMT/PM	N	Noncyclic OC
42	Undecachloropentane		C(C(C(C(Cl)(Cl)Cl)(Cl)Cl)(Cl)Cl)(C(Cl)(Cl)Cl)Cl	C5HCl11	3052.62	Not PMT/PM	U	Noncyclic OC
43	Chloro-3-methyl-2-butene	17773-65-8	CC(=C(C)Cl)C	C5H9Cl	3310.55	Candidate PMT/vPvM	N	Noncyclic OC
44	Trichloropentadiene		CC(=C(C(=C)Cl)Cl)Cl	C5H5Cl3	3269.06	Candidate PMT/vPvM	N	Noncyclic OC
45	Bromochloropenten		CCC(=C(C)Br)Cl	C5H8BrCl	3290.52	Candidate PMT/vPvM	N	Noncyclic OC
46	Bromodichloropentadiene		C=C(Br)/C(Cl)=C/CCl	C5H5BrCl2	3263.12	Candidate PMT/vPvM	N	Noncyclic OC
47	Bromotrichloropentene		C=CC(Cl)C(Cl)C(Cl)Br	C5H6BrCl3	3240.84	Not PMT/PM	N	Noncyclic OC
48	Dibromodichloro-3-methylbut-1-ene		CC(C(Br)Br)(C(=C)Cl)Cl	C5H6Br2Cl2	3253.15	Not PMT/PM	S	Noncyclic OC
49	Trichloroiodopentene		C/C(Cl)=C(\Cl)C(Cl)CI	C5H6Cl3I	3243.53	Not PMT/PM	U	Noncyclic OC
50	Chloroiodohexane	34683-73-3	C(CCCI)CCCl	C6H12ClI	3251.27	Not PMT/PM	S	Noncyclic OC
51	Dibromochlorohexane		ClC(CCBr)CCCBr	C6H11Br2Cl	3227.06	Not PMT/PM	U	Noncyclic OC
52	Chloro-(chloromethyl)-1-pentene	27990-74-5	C=CCC(CCl)CCl	C6H10Cl2	3261.29	Candidate PMT/vPvM	N	Noncyclic OC
53	Trichlorodimethyl-but-1-ene		CC(=C(Cl)Cl)C(C)CCl	C6H9Cl3	3234.93	Not PMT/PM	N	Noncyclic OC
54	Tetrachloroheptene		CCCCC(C(=C(Cl)Cl)Cl)Cl	C7H10Cl4	3148.97	Not PMT/PM	U	Noncyclic OC
55	Dichloroacetone	513-88-2	CC(=O)C(Cl)Cl	C3H4Cl2O	3305	Candidate PMT/vPvM	U	Noncyclic OC
56	Bromochloroproacetone	72007-33-1	CC(=O)C(Cl)Br	C3H4BrClO	3306.01	Candidate PMT/vPvM	N	Noncyclic OC
57	Dichloroacetone	534-07-6	C(C(=O)CCl)Cl	C3H4Cl2O	3305.84	Candidate PMT/vPvM	U	Noncyclic OC
58	Dibromodichloroacetone	62874-84-4	C(C(=O)C(Cl)Br)(Cl)Br	C3H2Br2Cl2O	3271.15	Candidate PMT/vPvM	N	Noncyclic OC
59	Tetrachloroacetone	632-21-3	C(C(=O)C(Cl)Cl)(Cl)Cl	C3H2Cl4O	3265.96	Candidate PMT/vPvM	U	Noncyclic OC
60	2-Bromoprop-2-enoyl chloride	41965-71-3	C=C(C(=O)Cl)Br	C3H2BrClO	3307.25	Candidate PMT/vPvM	N	Noncyclic OC
61	Dichloromethylpropanal	10141-22-7	CC(CCl)(C=O)Cl	C4H6Cl2O	3288.75	Candidate PMT/vPvM	N	Noncyclic OC
62	1-Bromo-3-chloro-butan-2-one		CC(C(=O)CBr)Cl	C4H6BrClO	3286.76	Candidate PMT/vPvM	N	Noncyclic OC
63	Chloroiodo-isobutyraldehyde		CC(CCl)C(=O)I	C4H6ClIO	3286.64	Candidate PMT/vPvM	N	Noncyclic OC
64	Tetrachlorobutanoyl chloride		C(C(C(=O)Cl)Cl)(C(Cl)Cl)Cl	C4HCl5O	3211.89	Candidate PMT/vPvM	U	Noncyclic OC
65	Tribromochloro-butan-2-one		O=C(C(Cl)Br)C(Br)CBr	C4H4Br3ClO	3245.76	Candidate PMT/vPvM	N	Noncyclic OC
66	2-Chloro-1-buten-3-one	683-70-5	CC(=O)C(=C)Cl	C4H5ClO	3305.46	Candidate PMT/vPvM	S	Noncyclic OC
67	Bromochlorobut-2-enal		O=C/C(Br)=C/CCl	C4H4BrClO	3283.2	Candidate PMT/vPvM	N	Noncyclic OC
68	1,5-Dichloro-3-pentanone	3592-25-4	C(CCl)C(=O)CCCl	C5H8Cl2O	3254.07	Not PMT/PM	S	Noncyclic OC
69	4-Bromo-3-penten-2-one		CC(=CC(=O)C)Br	C5H7BrO	3285.59	Candidate PMT/vPvM	U	Noncyclic OC
70	Hexachloropentadienone		C(=C(Cl)Cl)(C(=O)C(=C(Cl)Cl)Cl)Cl	C5Cl6O	3139.9	Candidate PMT/vPvM	U	Noncyclic OC
71	Bromo-4-methyl-3-penten-2-one	5682-80-4	CC(=C(C(=O)C)Br)C	C6H9BrO	3262.29	Candidate PMT/vPvM	S	Noncyclic OC
72	2-Bromo-2-oxoacetyl chloride		C(=O)(C(=O)Br)Cl	C2BrClO2	3306.79	Candidate PMT/vPvM	N	Noncyclic OC
73	Trichlorobutane-2,3-dione		C(C(=O)C(=O)C(Cl)Cl)Cl	C4H3Cl3O2	3231.8	Candidate PMT/vPvM	U	Noncyclic OC
74	Chlorofluorodiiodopropanol		OC(I)C(F)C(Cl)I	C3H4ClFI2O	3284.84	Candidate PMT/vPvM	N	Noncyclic OC
75	Tetrachlorobutanol		OC(CCl)C(Cl)C(Cl)Cl	C4H6Cl4O	3238.91	Candidate PMT/vPvM	S	Noncyclic OC
76	Bromodichlorobutanol		C(C(C(CCl)Br)O)Cl	C4H7BrCl2O	3261.14	Candidate PMT/vPvM	S	Noncyclic OC
77	Dibromochlorobutanol		OC(Br)CC(Cl)CBr	C4H7Br2ClO	3259.34	Candidate PMT/vPvM	N	Noncyclic OC
78	Bromochloroiodobutanol		OC(CCl)C(Br)CI	C4H7BrClIO	3266.9	Candidate PMT/vPvM	N	Noncyclic OC
79	Chloropentanol		CC(C)(CCCCl)O	C5H11ClO	3260.38	Not PMT/PM	U	Noncyclic OC
80	Trichlorohexanol		C(C(C(CCl)Br)O)Cl	C6H11Cl3O	3261.14	Candidate PMT/vPvM	U	Noncyclic OC
81	Chloro-2-ethoxyethane	628-34-2	CCOCCCl	C4H9ClO	3304.23	Candidate PMT/vPvM	S	Noncyclic OC
82	Trichloro-2-methoxy-propane	5395-07-3	C(C(CCl)(CCl)O)Cl	C4H7Cl3O	3267.49	Candidate PMT/vPvM	U	Noncyclic OC
83	Dichloroethyl carboniodidate		O=C(I)OC(Cl)CCl	C3H3Cl2IO2	3256.56	Candidate PMT/vPvM	N	Noncyclic OC
84	Bromoethyl bromochloroacetate		O=C(OCCBr)C(Cl)Br	C4H5Br2ClO2	3223.27	Candidate PMT/vPvM	N	Noncyclic OC
85	Chloroacetic acid isopropyl ester	105-48-6	CC(C)OC(=O)CCl	C5H9ClO2	3256.24	Not PMT/PM	N	Noncyclic OC
86	Trichloroacrylic acid ethyl ester		CCOC(=O)C(=C(Cl)Cl)Cl	C5H5Cl3O2	3192.15	Candidate PMT/vPvM	N	Noncyclic OC
87	Dibromochloronitromethane	1184-89-0	C([N+](=O)[O-])(Cl)(Br)Br	CBr2ClNO2	3299.08	Candidate PMT/vPvM	N	Noncyclic OC
88	Dichloronitroethane	594-72-9	CC([N+](=O)[O-])(Cl)Cl	C2H3Cl2NO2	3287.03	Candidate PMT/vPvM	U	Noncyclic OC
89	Dichloro-1-nitropropane	595-44-8	CCC([N+](=O)[O-])(Cl)Cl	C3H5Cl2NO2	3262.19	Candidate PMT/vPvM	S	Noncyclic OC
90	Bromomethylsulfanyl-chloroethane		ClCCSCBr	C3H6BrClS	3306.59	Candidate PMT/vPvM	N	Noncyclic OC
91	Dichloro[(trichloromethyl)sulfanyl]methanesulfenyl chloride	91631-93-5	C(SC(Cl)(Cl)Cl)(SCl)(Cl)Cl	C2Cl6S2	3236.62	Not PMT/PM	S	Noncyclic OC
92	Iodocarbonyl bromochloroacetate		O=C(I)OC(=O)C(Cl)Br	C3HBrClIO3	3234.4	Candidate PMT/vPvM	U	Noncyclic OC
93	Bromochloro-hydroxy-3-oxo-butanoyl chloride		O=C(Cl)C(O)C(=O)C(Cl)Br	C4H3BrCl2O3	3202.17	Candidate PMT/vPvM	U	Noncyclic OC
94	Bromodichloro-hydroxy-pentan-3-one		O=C(C(O)CCl)C(Cl)CBr	C5H7BrCl2O2	3196.02	Candidate PMT/vPvM	N	Noncyclic OC
95	Dichloroethyl bromo-hydroxy-propanoate		O=C(CC(O)Br)OC(Cl)CCl	C5H7BrCl2O3	3137.69	Candidate PMT/vPvM	U	Noncyclic OC
96	Chloroethyl bromochloro-2-oxo-propanoate		O=C(OCCCl)C(=O)C(Cl)Br	C5H5BrCl2O3	3142.2	Not PMT/PM	N	Noncyclic OC
97	Chloro-trimethyl-cyclopropane	21181-46-4	CC1(CC1(C)Cl)C	C6H11Cl	3280.76	Candidate PMT/vPvM	U	Cyclic aliphatic OC
98	Dichlorocyclopentane	31038-06-9	C1CCC(C1)(Cl)Cl	C5H8Cl2	3261.62	Candidate PMT/vPvM	S	Cyclic aliphatic OC
99	Tetrachlorocyclopentane	59808-78-5	C1C(C(C(C1Cl)Cl)Cl)Cl	C5H6Cl4	3194.14	Candidate PMT/vPvM	S	Cyclic aliphatic OC
100	Bromodichlorocyclohexane		C1CC(C(C(C1)Br)Cl)Cl	C6H9BrCl2	3168.85	Candidate PMT/vPvM	S	Cyclic aliphatic OC
101	Dibromochlorocyclohexane		ClC1C(Br)CCCC1Br	C6H9Br2Cl	3173.31	Candidate PMT/vPvM	S	Cyclic aliphatic OC
102	Hexachlorocyclohexane (HCH)	58-89-9	C1(C(C(C(C(C1Cl)Cl)Cl)Cl)Cl)Cl	C6H6Cl6	3034.72	Not PMT/PM	S	Cyclic aliphatic OC
103	Dichloro-1-methylcyclopropane-1-carbonyl chloride	56447-09-7	CC1(CC1(Cl)Cl)C(=O)Cl	C5H5Cl3O	3219.79	Candidate PMT/vPvM	N	Cyclic aliphatic OC
104	Chlorocyclopentanol		C1CC(C(C1)Cl)O	C5H9ClO	3255.8	Candidate PMT/vPvM	U	Cyclic aliphatic OC
105	Dichloro-2-methyl-tetrahydrofuran-3-one		CC1OC(Cl)C(Cl)C1=O	C5H6Cl2O2	3179.54	Candidate PMT/vPvM	U	Cyclic aliphatic OC
106	Bromochloro-2-methyl-tetrahydrofuran-3-one		CC1OC(Br)C(Cl)C1=O	C5H6BrClO2	3180.4	Candidate PMT/vPvM	U	Cyclic aliphatic OC
107	Chloro-2-methylcyclopent-2-enol		CC1=C(CCC1O)Cl	C6H9ClO	3220.31	Candidate PMT/vPvM	U	Cyclic aliphatic OC
108	1-(Dichloromethyl)pyrrolidine-2,5-dione		O=C1CCC(=O)N1C(Cl)Cl	C5H5Cl2NO2	3132.27	Candidate PMT/vPvM	N	Cyclic aliphatic OC
109	5,5-Dichloro-3-(chloromethyl)-1,4-dihydropyrazole		ClCC1=NNC(Cl)(Cl)C1	C4H5Cl3N2	3187.54	Candidate PMT/vPvM	U	Cyclic aliphatic OC
110	Chloro-methoxy-5-methylpyridazine 1-oxide		CC1=CC(=N[N+](=O)C1Cl)OC		3053.04	Candidate PMT/vPvM	U	Cyclic aliphatic OC
111	Chlorocyclohexanone	822-87-7	C1CCC(=O)C(C1)Cl	C6H9ClO	3206.78	Not PMT/PM	S	Cyclic aliphatic OC
112	4,5-Bis(chloromethyl)-2,2-dimethyl-1,3-dioxolane	20955-36-6	CC1(OC(C(O1)CCl)CCl)C	C7H12Cl2O2	3083.51	Candidate PMT/vPvM	S	Cyclic aliphatic OC
113	Dichloro-methylfuran		CC1=C(OC(=C1)Cl)Cl	C5H4Cl2O	3221.83	Candidate PMT/vPvM	U	Heterocyclic aromatic OC
114	Trichloro-methylfuran		Cc1c(Cl)oc(Cl)c1Cl	C5H3Cl3O	3183.7	Candidate PMT/vPvM	U	Heterocyclic aromatic OC
115	Chlorothiophene	96-43-5	C1=CSC(=C1)Cl	C4H3ClS	3287.2	Candidate PMT/vPvM	N	Heterocyclic aromatic OC
116	Dichlorothiophene	3172-52-9	C1=C(SC(=C1)Cl)Cl	C4H2Cl2S	3258.37	Candidate PMT/vPvM	N	Heterocyclic aromatic OC
117	Bromochlorothiophene	2873-18-9	C1=C(SC(=C1)Br)Cl	C4H2BrClS	3260.84	Candidate PMT/vPvM	N	Heterocyclic aromatic OC
118	Bromodichlorothiophene	60404-18-4	C1=C(SC(=C1Br)Cl)Cl	C4HBrCl2S	3229.15	Candidate PMT/vPvM	N	Heterocyclic aromatic OC
119	Dibromochlorothiophene	60404-20-8	C1=C(SC(=C1Br)Cl)Br	C4HBr2ClS	3234.94	Candidate PMT/vPvM	N	Heterocyclic aromatic OC
120	Dichloromethylthiophene	36953-55-6	C1=CSC(=C1)C(Cl)Cl	C5H4Cl2S	3225.72	Candidate PMT/vPvM	N	Heterocyclic aromatic OC
121	(Bromomethyl)-chlorothiophene	40032-81-3	C1=CSC(=C1CBr)Cl	C5H4BrClS	3223.87	Candidate PMT/vPvM	N	Heterocyclic aromatic OC
122	Dichloroiodo-methylthiophene		Cc1c(I)sc(Br)c1Cl	C5H3Cl2IS	3202.95	Not PMT/PM	N	Heterocyclic aromatic OC
123	Dichloro-ethylthiophene		CCC1=CC(=C(S1)Cl)Cl	C6H6Cl2S	3181.96	Candidate PMT/vPvM	N	Heterocyclic aromatic OC
124	Diisobutyl-chlorothiophene		CC(C)Cc1cc(Cl)c(CC(C)C)s1	C12H19ClS	2865.08	Not PMT/PM	N	Heterocyclic aromatic OC
125	Diisobutyl-dichlorothiophene		CC(C)Cc1sc(CC(C)C)c(Cl)c1Cl	C12H18Cl2S	2785.54	Not PMT/PM	N	Heterocyclic aromatic OC
126	Diisobutyl-bromochlorothiophene		CC(C)Cc1sc(CC(C)C)c(Br)c1Cl	C12H18BrClS	2787.96	Not PMT/PM	N	Heterocyclic aromatic OC
127	Chloropyridinamine	19798-77-7	C1=CN=CC(=C1N)Cl	C5H5ClN2	3210.57	Candidate PMT/vPvM	S	Heterocyclic aromatic OC
128	Dichloro-pyridinamine	22889-78-7	C1=C(C(=C(C=N1)Cl)N)Cl	C5H4Cl2N2	3167.18	Candidate PMT/vPvM	S	Heterocyclic aromatic OC
129	Trichloropyridin-amine	28443-69-8	C1=C(C(=C(C(=N1)Cl)Cl)N)Cl	C5H3Cl3N2	3120.72	Candidate PMT/vPvM	S	Heterocyclic aromatic OC
130	Dichloro-(trichloromethyl)-pyridinamine	14321-05-2	C1=C(C(=C(C(=N1)C(Cl)(Cl)Cl)Cl)N)Cl	C6H3Cl5N2	2959.52	Candidate PMT/vPvM	S	Heterocyclic aromatic OC
131	Amino-dichloro-lutidine	50978-40-0	CC1=C(C(=C(C(=N1)C)Cl)N)Cl	C7H8Cl2N2	3062.33	Candidate PMT/vPvM	S	Heterocyclic aromatic OC
132	8-Chloro-7-isobutyl-1,3-dimethyl-3,7-dihydro-1H-purine-2,6-dione		CC(C)CN1C2=C(N=C1Cl)N(C(=O)N(C2=O)C)C	C11H15ClN4O2	2119.89	Candidate PMT/vPvM	U	Heterocyclic aromatic OC
133	Bromochloro-thiadiazole		C1(=NSC(=N1)Br)Cl	C2BrClN2S	3261.78	Candidate PMT/vPvM	U	Heterocyclic aromatic OC
134	Trichloro(tritert-butylpyridine)		CC(C)(C)c1nc(C(C)(C)C)c(Cl)c(C(C)(C)CCl)c1Cl	C17H26Cl3N	2127.97	Not PMT/PM	U	Heterocyclic aromatic OC
135	Simazine	122-34-9	CCNC1=NC(=NC(=N1)Cl)NCC	C7H12ClN5	2912.06	Candidate PMT/vPvM	S	Heterocyclic aromatic OC
136	Bromobenzene	108-86-1	C1=CC=C(C=C1)Br	C6H5Br	3250.9	Candidate PMT/vPvM	U	Monocyclic aromatic OC
137	Bromochlorobenzene	108-37-2	C1=CC(=CC(=C1)Br)Cl	C6H4ClBr	3212.61	Candidate PMT/vPvM	U	Monocyclic aromatic OC
138	Bromochlorofluorobenzene	1996-29-8	C1=CC(=C(C=C1Cl)F)Br	C6H3BrClF	3169.45	Not PMT/PM	N	Monocyclic aromatic OC
139	Tribromochlorobenzene	78904-10-6	C1=C(C=C(C(=C1Br)Cl)Br)Br	C6H2Br3Cl	3142.11	Not PMT/PM	N	Monocyclic aromatic OC
140	Bromodichloroiodobenzene	62720-30-3	C1=C(C=C(C(=C1Cl)I)Cl)Br	C6H2BrCl2I	3134.99	Not PMT/PM	N	Monocyclic aromatic OC
141	Chloro(toluene)	108-41-8	CC1=CC(=CC=C1)Cl	C7H7Cl	3210.48	Candidate PMT/vPvM	U	Monocyclic aromatic OC
142	Bromo(toluene)	106-38-7	CC1=CC=C(C=C1)Br	C7H7Br	3213.73	Candidate PMT/vPvM	U	Monocyclic aromatic OC
143	Dibromo(toluene)	823-78-9	C1=CC(=CC(=C1)Br)CBr	C7H6Br2	3172.7	Not PMT/PM	U	Monocyclic aromatic OC
144	(Dichloromethyl)-fluorobenzene	456-19-9	C1=CC(=CC=C1C(Cl)Cl)F	C7H5Cl2F	3119.71	Not PMT/PM	S	Monocyclic aromatic OC
145	Trichloro(toluene)	6639-30-1	CC1=CC(=C(C=C1Cl)Cl)Cl	C7H5Cl3	3121.64	Not PMT/PM	U	Monocyclic aromatic OC
146	Hexachloro(toluene)	2136-78-9	C(C1=C(C(=C(C(=C1Cl)Cl)Cl)Cl)Cl)Cl	C7H2Cl6	2962.26	Not PMT/PM	S	Monocyclic aromatic OC
147	Chloro(xylene)	556-97-8	CC1=CC(=CC(=C1)Cl)C	C8H9Cl	3167.12	Candidate PMT/vPvM	U	Monocyclic aromatic OC
148	(Dichloroethyl)benzene	1074-11-9	C1=CC=C(C=C1)C(CCl)Cl	C8H8Cl2	3122.06	Candidate PMT/vPvM	S	Monocyclic aromatic OC
149	Bromophenethyl chloride / Chlorophenethyl bromide	6529-53-9	C1=CC(=CC=C1CCBr)Cl	C8H8BrCl	3117.83	Not PMT/PM	N	Monocyclic aromatic OC
150	Trichlorodimethylbenzene		CC1=C(C(=C(C=C1Cl)Cl)C)Cl	C8H7Cl3	3065.6	Not PMT/PM	U	Monocyclic aromatic OC
151	Bromopentachloro(dimethylbenzene)		ClCc1c(Cl)c(Cl)c(Cl)c(Br)c1C(Cl)Cl	C8H3BrCl6	2806.74	Not PMT/PM	U	Monocyclic aromatic OC
152	Chloro(mesitylene)	1667-04-5	CC1=CC(=C(C(=C1)C)Cl)C	C9H11Cl	3116.89	Not PMT/PM	U	Monocyclic aromatic OC
153	Dichloro(propylbenzene)		CC(C(C1=CC=CC=C1)Cl)Cl	C9H10Cl2	3071.69	Not PMT/PM	U	Monocyclic aromatic OC
154	Bromochloro(mesitylene)		CC1=CC(=C(C(=C1Cl)C)Br)C	C9H10BrCl	3064.37	Not PMT/PM	U	Monocyclic aromatic OC
155	Dichloro-ditert-butylbenzene		CC(C)(C)C1=CC(=C(C=C1Cl)Cl)C(C)(C)C	C14H20Cl2	2690.89	Not PMT/PM	U	Monocyclic aromatic OC
156	Bromochloro(8-Isopropyl-2,5-dimethyltetralin)		Cc1c(Cl)c(Br)c(C(C)C)c2c1CCC(C)C2	C15H20BrCl	2204.34	Not PMT/PM	S	Monocyclic aromatic OC
157	Trichloro(8-Isopropyl-2,5-dimethyltetralin)		Cc1c(Cl)c(Cl)c(C(C)C)c2c1CC(Cl)C(C)C2	C15H19Cl3	2057.75	Not PMT/PM	S	Monocyclic aromatic OC
158	Dichloro-ditert-butyl-ethylbenzene		CCc1c(Cl)c(C(C)(C)C)cc(C(C)(C)C)c1Cl	C16H24Cl2	2484.86	Not PMT/PM	U	Monocyclic aromatic OC
159	Chloro-ditert-butyl-isopropylbenzene		CC(C)c1cc(Cl)c(C(C)(C)C)cc1C(C)(C)C	C17H27Cl	2483.29	Not PMT/PM	U	Monocyclic aromatic OC
160	4-Chloro-8-ethyl-3,3,5,5-tetramethyl-1,2,6,7-tetrahydro-s-indacene		CCc1c2c(c(Cl)c3c1CCC3(C)C)C(C)(C)CC2	C18H25Cl	1625.76	Not PMT/PM	U	Monocyclic aromatic OC
161	Trchloro-tritert-butylbenzene		CC(C)(C)c1c(Cl)c(C(C)(C)C)c(Cl)c(C(C)(C)C)c1Cl	C18H27Cl3	2146.82	Not PMT/PM	U	Monocyclic aromatic OC
162	Bromotetrachloro(styrene)		Cl/C=C(\Cl)c1c(Cl)cc(Br)cc1Cl	C8H3Cl4Br	2947.7	Not PMT/PM	N	Monocyclic aromatic OC
163	Bromoheptachloro(styrene)		ClC(Cl)=C(Cl)c1c(Cl)cc(Br)cc1Cl	C8H2Cl5Br	2881.02	Not PMT/PM	N	Monocyclic aromatic OC
164	Trichlorophenol	15950-66-0	C1=CC(=C(C(=C1O)Cl)Cl)Cl	C6H3Cl3O	3116.92	Candidate PMT/vPvM	U	Monocyclic aromatic OC
165	Bromodichlorophenol	4524-77-0	C1=C(C=C(C(=C1Cl)O)Br)Cl	C6H3BrCl2O	3118.82	Candidate PMT/vPvM	U	Monocyclic aromatic OC
166	Dibromochlorophenol	5324-13-0	C1=C(C=C(C(=C1Br)O)Br)Cl	C6H3Br2ClO	3123.88	Candidate PMT/vPvM	U	Monocyclic aromatic OC
167	Dichloro(methylphenol)	13481-70-4	CC1=C(C(=C(C=C1)Cl)O)Cl	C7H6Cl2O	3111.76	Candidate PMT/vPvM	U	Monocyclic aromatic OC
168	Trichloro(methylphenol)		CC1=C(C(=CC(=C1Cl)Cl)Cl)O	C7H5Cl3O	3062.42	Candidate PMT/vPvM	N	Monocyclic aromatic OC
169	Tribromochloro(methylphenol)	83918-56-3	CC1=C(C(=C(C(=C1Br)Cl)Br)Br)O	C7H4Br3ClO	3026.26	Not PMT/PM	U	Monocyclic aromatic OC
170	Trichloro(dimethylphenol)	6972-47-0	CC1=C(C(=C(C(=C1Cl)O)Cl)C)Cl	C8H7Cl3O	3001.78	Not PMT/PM	N	Monocyclic aromatic OC
171	Dichloro-tert-butylphenol	34593-75-4	CC(C)(C)C1=CC(=C(C(=C1)Cl)O)Cl	C10H12Cl2O	2934.58	Not PMT/PM	U	Monocyclic aromatic OC
172	Bromochloro-tert-butylphenol		CC(C)(C)C1=CC(=C(C(=C1)Br)O)Cl	C10H12BrClO	2936.21	Not PMT/PM	N	Monocyclic aromatic OC
173	Dibromo-tert-butylphenol	98-22-6	CC(C)(C)C1=CC(=C(C(=C1)Br)O)Br	C10H12Br2O	2942.69	Not PMT/PM	N	Monocyclic aromatic OC
174	Chloro-methyl-tert-butylphenol	141524-52-9	CC1=CC(=CC(=C1O)C(C)(C)C)Cl	C11H15ClO	2926.98	Not PMT/PM	N	Monocyclic aromatic OC
175	Trichloro-tert-buty-ethylphenol		CCc1c(Cl)c(Cl)c(O)c(C(C)(C)C)c1Cl	C12H15Cl3O	2684.25	Not PMT/PM	N	Monocyclic aromatic OC
176	Trichloroiodo-tert-buty-ethylphenol		CC(I)c1c(Cl)c(Cl)c(O)c(C(C)(C)C)c1Cl	C12H14Cl3IO	2604.45	Not PMT/PM	N	Monocyclic aromatic OC
177	Dichloro-ditert-butylphenol		CC(C)(C)C1=C(C(=C(C=C1Cl)Cl)C(C)(C)C)O	C14H20Cl2O	2584.18	Not PMT/PM	N	Monocyclic aromatic OC
178	Bromochloro-ditert-butylphenol		CC(C)(C)c1c(Cl)cc(Br)c(C(C)(C)C)c1O	C14H20BrClO	2585.09	Not PMT/PM	N	Monocyclic aromatic OC
179	Chloro-ditert-butyl-ethylphenol		CCc1cc(C(C)(C)C)c(O)c(C(C)(C)C)c1Cl	C16H25ClO	2471.53	Not PMT/PM	N	Monocyclic aromatic OC
180	Dichloro(ditert-butyl-ethylphenol)		CCc1c(Cl)c(C(C)(C)C)c(O)c(C(C)(C)C)c1Cl	C16H24Cl2O	2367.89	Not PMT/PM	N	Monocyclic aromatic OC
181	Trichloro(ditert-butyl-ethylphenol)		CC(Cl)c1c(Cl)c(C(C)(C)C)c(O)c(C(C)(C)C)c1Cl	C16H23Cl3O	2255.91	Not PMT/PM	N	Monocyclic aromatic OC
182	Chloro-(trichloro-ditert-butylphenyl)ethanol		CC(C)(C)c1c(Cl)c(Cl)c(C(O)CCl)c(C(C)(C)C)c1Cl	C16H22Cl4O	2131.05	Not PMT/PM	N	Monocyclic aromatic OC
183	Dichlorobenzenediol	608-44-6	C1=CC(=C(C(=C1O)Cl)Cl)O	C6H4Cl2O2	3114.67	Candidate PMT/vPvM	U	Monocyclic aromatic OC
184	Bromochlorobenzenediol		C1=C(C(=CC(=C1Cl)O)Br)O	C6H4BrClO2	3117.08	Candidate PMT/vPvM	U	Monocyclic aromatic OC
185	Trichlorobenzenediol	32139-72-3	C1=C(C(=C(C(=C1Cl)Cl)O)O)Cl	C6H3Cl3O2	3067.25	Candidate PMT/vPvM	U	Monocyclic aromatic OC
186	Dibromochlorobenzenediol		C1=C(C(=C(C(=C1Br)O)Br)O)Cl	C6H3Br2ClO2	3071.03	Candidate PMT/vPvM	U	Monocyclic aromatic OC
187	Bromochloro-dimethylbenzenediol		Cc1c(O)c(Br)c(C)c(O)c1Cl	C8H8BrClO2	2999.91	Candidate PMT/vPvM	U	Monocyclic aromatic OC
188	Chloro-ditert-butylbenzenediol		CC(C)(C)C1=CC(=C(C(=C1O)Cl)C(C)(C)C)O	C14H21ClO2	2593.86	Not PMT/PM	N	Monocyclic aromatic OC
189	Chlorodifluoroanisole	170572-51-7	COC1=C(C=C(C=C1F)Cl)F	C7H5ClF2O	3055.63	Candidate PMT/vPvM	U	Monocyclic aromatic OC
190	Dichloro-tert-butylanisole		CC(C)(C)C1=CC(=C(C(=C1)Cl)OC)Cl	C11H14Cl2O	2857.43	Not PMT/PM	N	Monocyclic aromatic OC
191	Chloroveratrole	90282-99-8	COC1=C(C(=CC=C1)Cl)OC	C8H9ClO2	3046.41	Candidate PMT/vPvM	N	Monocyclic aromatic OC
192	Bromoveratrole	2859-78-1	COC1=C(C=C(C=C1)Br)OC	C8H9BrO2	3052.67	Candidate PMT/vPvM	N	Monocyclic aromatic OC
193	Dichloromethylveratrole		COc1cc(Cl)c(OC)c(Cl)c1C	C9H10Cl2O2	2920.63	Not PMT/PM	N	Monocyclic aromatic OC
194	Bromomethylveratrole	13321-74-9	CC1=CC(=C(C=C1OC)Br)OC	C9H11BrO2	2993.12	Candidate PMT/vPvM	N	Monocyclic aromatic OC
195	Chloro-tert-butylveratrole		COc1cc(C(C)(C)C)cc(OC)c1Cl	C12H17ClO2	2762.15	Not PMT/PM	N	Monocyclic aromatic OC
196	Dichlorotrimethoxyltoluene		CC1=C(C(=C(C(=C1Cl)OC)Cl)OC)OC	C10H12Cl2O3	2756.81	Not PMT/PM	N	Monocyclic aromatic OC
197	Trichloroaniline		Nc1cc(Cl)c(Cl)cc1Cl	C6H4Cl3N	3123.56	Candidate PMT/vPvM	U	Monocyclic aromatic OC
198	Dibromochloroaniline	874-17-9	C1=C(C=C(C(=C1Br)N)Br)Cl	C6H4Br2ClN	3130.14	Candidate PMT/vPvM	U	Monocyclic aromatic OC
199	Chloro(acetophenone)	532-27-4	C1=CC=C(C=C1)C(=O)CCl	C8H7ClO	3118.26	Not PMT/PM	N	Monocyclic aromatic OC
200	Chlorophenylacetone	5586-88-9	CC(=O)CC1=CC=C(C=C1)Cl	C9H9ClO	3056.3	Not PMT/PM	N	Monocyclic aromatic OC
201	Dichloro-tert-butylacetophenone		CC(=O)c1c(Cl)cc(C(C)(C)C)cc1Cl	C12H14Cl2O	2775.73	Not PMT/PM	N	Monocyclic aromatic OC
202	Trichloro-diethylacetophenone		CCc1c(Cl)c(Cl)c(Cl)c(CC)c1C(C)=O	C12H13Cl3O	2669.33	Not PMT/PM	N	Monocyclic aromatic OC
203	Dichloro-ditert-butylacetophenone		CC(=O)c1c(C(C)(C)C)c(Cl)cc(Cl)c1C(C)(C)C	C16H22Cl2O	2348.35	Not PMT/PM	N	Monocyclic aromatic OC
204	Trichloro-ditert-butylacetophenone		CC(=O)c1c(C(C)C)c(Cl)c(Cl)c(Cl)c1C(C)C	C16H21Cl3O	2465.71	Not PMT/PM	N	Monocyclic aromatic OC
205	Dichloro-triisopropylacetophenone		CC(=O)c1c(C(C)C)c(Cl)c(C(C)C)c(Cl)c1C(C)C	C17H24Cl2O	2227.51	Not PMT/PM	N	Monocyclic aromatic OC
206	Dichlorophantolide		CC(=O)c1c(C)c(Cl)c2c(c1Cl)C(C)(C)C(C)C2(C)C	C17H22Cl2O	1857.18	Not PMT/PM	N	Monocyclic aromatic OC
207	Dibromocreosol		CC1=C(C=C(C(=C1Br)O)OC)Br	C8H8Br2O2	2998.52	Candidate PMT/vPvM	N	Monocyclic aromatic OC
208	Chloro-ethyl-methoxy-phenol		CCc1cc(Cl)c(O)c(OC)c1	C9H11ClO2	2985.18	Candidate PMT/vPvM	N	Monocyclic aromatic OC
209	Dibromohydroxyacetophenone		CC(=O)C1=C(C=C(C=C1Br)O)Br	C8H6Br2O2	2999.81	Candidate PMT/vPvM	N	Monocyclic aromatic OC
210	Trichloro-hydroxy-methylacetophenone		CC(=O)c1c(C)c(Cl)c(O)c(Cl)c1Cl	C9H7Cl3O2	2857.28	Not PMT/PM	N	Monocyclic aromatic OC
211	Bromochloro-hydroxy-methoxyacetophenone		COc1cc(Br)c(O)c(C(C)=O)c1Cl	C9H8BrClO3	2843.16	Candidate PMT/vPvM	N	Monocyclic aromatic OC
212	Trichloro--tert-butyl-hydroxy-benzaldehyde		CC(C)(C)c1c(Cl)c(O)c(C=O)c(Cl)c1Cl	C11H11Cl3O2	2689.54	Not PMT/PM	N	Monocyclic aromatic OC
213	Chloro-ditert-butyl-hydroxybenzaldehyde		CC(C)(C)c1cc(C=O)c(Cl)c(C(C)(C)C)c1O	C15H21ClO2	2469.45	Not PMT/PM	N	Monocyclic aromatic OC
214	Dichloro-methylphenol, acetate		CC1=CC(=C(C(=C1)Cl)OC(=O)C)Cl	C9H8Cl2O2	2911.95	Not PMT/PM	N	Monocyclic aromatic OC
215	2-(chlorophenyl)ethyl acetate	66619-07-6	CC(=O)OCCC1=CC=CC=C1Cl	C10H11ClO2	2886.47	Not PMT/PM	N	Monocyclic aromatic OC
216	(Chloro-methyl-propyl) dichloro-tert-butylbenzoate		CC(CCl)COC(=O)c1cc(Cl)c(C(C)(C)C)c(Cl)c1	C15H19Cl3O2	2175.57	Not PMT/PM	N	Monocyclic aromatic OC
217	1-Chloroethyl 3-(ditert-butyl-hydroxy-phenyl)propanoate		CC(Cl)OC(=O)CCc1cc(C(C)(C)C)c(O)c(C(C)(C)C)c1	C19H29ClO3	1658.88	Not PMT/PM	N	Monocyclic aromatic OC
218	(Bromochloromethyl) 2-bromo-3-(ditert-butyl-hydroxy-phenyl)propanoate		CC(C)(C)c1cc(CC(Br)C(=O)OC(Cl)Br)cc(C(C)(C)C)c1O	C18H25Br2ClO3	1550.74	Not PMT/PM	N	Monocyclic aromatic OC
219	S-(dichlorophenyl) ethanethioate		CC(=O)Sc1ccc(Cl)cc1Cl	C8H6Cl2OS	2989.47	Not PMT/PM	N	Monocyclic aromatic OC
220	Chloroformanilide	2617-79-0	C1=CC(=CC=C1NC=O)Cl	C7H6ClNO	3112.62	Candidate PMT/vPvM	N	Monocyclic aromatic OC
221	Chloroethynyl-ethynylbenzene		C#CC1=CC=C(C=C1)C#CCl	C10H5Cl	3067.23	Not PMT/PM	U	Monocyclic aromatic OC
222	N,N-di(butan-2-yl)-trichlorobenzamide		CCCC(C)N(CC)C(=O)c1cc(Cl)c(C)c(Cl)c1Cl	C15H20Cl3NO	2223.85	Not PMT/PM	N	Monocyclic aromatic OC
223	Dichloro-methoxy-methylsulfanylbenzene		COC1=CC(=C(C=C1Cl)SC)Cl	C8H8Cl2OS	2994.1	Not PMT/PM	N	Monocyclic aromatic OC
224	8-Bromo-3,3,5,5-tetramethyl-2,6-dihydro-s-indacene-1,7-dione		CC1(C)CC(=O)c2c1cc1c(c2Br)C(=O)CC1(C)C	C16H17BrO2	1612.19	Not PMT/PM	N	Monocyclic aromatic OC
225	Bromochloro-ditert-butyl-hydroxybenzaldehyde		CC(C)(C)c1c(O)c(C(C)(C)C)c(Br)c(C=O)c1Cl	C15H20BrClO2	2367.73	Not PMT/PM	N	Monocyclic aromatic OC
226	2-(Chlorophenoxy)ethanol, methyl ether		COCCOC1=CC=CC=C1Cl	C9H11ClO2	2965.35	Candidate PMT/vPvM	U	Monocyclic aromatic OC
227	(Chloro-ethoxyacetophenone		CCOC1=CC(=C(C=C1)C(=O)C)Cl	C10H11ClO2	2916.67	Not PMT/PM	N	Monocyclic aromatic OC
228	Chloro-dimethoxyacetophenone	54173-36-3	CC(=O)C1=CC(=C(C=C1OC)OC)Cl	C10H11ClO3	2838.07	Candidate PMT/vPvM	N	Monocyclic aromatic OC
229	Trichloro-ditert-butyl-ethoxy-benzene		CCOc1c(C(C)(C)C)c(Cl)c(Cl)c(Cl)c1C(C)(C)C	C17H25Cl3O	2227.9	Not PMT/PM	U	Monocyclic aromatic OC
230	Trichloronaphthalene	55720-40-6	C1=CC(=CC2=CC(=C(C=C21)Cl)Cl)Cl	C10H5Cl3	2718.72	Not PMT/PM	U	Polycyclic aromatic OC
231	Bromochloroiodonaphthalene		C1=CC(=CC2=CC(=C(C=C21)Cl)Br)I	C10H5BrClI	2733.49	Not PMT/PM	U	Polycyclic aromatic OC
232	Trichloro-methylnaphthalene		Cc1cc(Cl)cc2cc(Cl)cc(Cl)c12	C11H7Cl3	2603.42	Not PMT/PM	U	Polycyclic aromatic OC
233	Dichloro(vinylnaphthalene)		Cl/C=C(\Cl)c1ccc2ccccc2c1	C12H8Cl2	2613.35	Not PMT/PM	U	Polycyclic aromatic OC
234	Trichloro-ditert-butylnaphthalene		CC(C)(C)c1cc2c(Cl)c(C(C)(C)C)c(Cl)cc2cc1Cl	C18H21Cl3	1600.57	Not PMT/PM	N	Polycyclic aromatic OC
235	Dichloro[1,1'-biphenyl]-diol		Oc1cc(-c2ccc(Cl)c(O)c2)ccc1Cl	C12H8Cl2O2	2522.02	Candidate PMT/vPvM	U	Polycyclic aromatic OC
236	Bromochloro[1,1'-biphenyl]-diol		Oc1cc(-c2ccc(Br)c(O)c2)ccc1Cl	C12H8BrClO2	2524.39	Candidate PMT/vPvM	U	Polycyclic aromatic OC
237	Dichloro-(difluorophenyl)-N-methylaniline		CNC1=C(C=C(C=C1Cl)C2=C(C=CC=C2F)F)Cl	C13H9Cl2F2N	2250.72	Not PMT/PM	U	Polycyclic aromatic OC
238	2-Bromo-5-(2-chlorotetralin-5-yl)tetralin		ClC1CCc2c(cccc2-c2cccc3c2CCC(Br)C3)C1	C20H20BrCl	647.527	Not PMT/PM	U	Polycyclic aromatic OC
239	4-Chlorodiphenylmethane	831-81-2	C1=CC=C(C=C1)CC2=CC=C(C=C2)Cl	C13H11Cl	2728.93	Not PMT/PM	U	Polycyclic aromatic OC
240	4,4'-Dichlorodiphenylmethane	101-76-8	C1=CC(=CC=C1CC2=CC=C(C=C2)Cl)Cl	C13H10Cl2	2627.76	Not PMT/PM	U	Polycyclic aromatic OC
241	Dichlorophenoxybenzene	55538-69-7	C1=CC=C(C=C1)OC2=CC(=C(C=C2)Cl)Cl	C12H8Cl2O	2623.17	Not PMT/PM	U	Polycyclic aromatic OC
242	Dichloromethoxydiphenyl ether		COC1=CC(=C(C=C1)OC2=CC=C(C=C2)Cl)Cl	C13H10Cl2O2	2380.8	Not PMT/PM	N	Polycyclic aromatic OC
243	Chlorocarbazole	5599-70-2	C1=CC=C2C(=C1)C3=C(N2)C(=CC=C3)Cl	C12H8ClN	2371.24	Not PMT/PM	U	Polycyclic aromatic OC
244	Dichlorocarbazole	5599-71-3	C1=CC2=C(C=C1Cl)C3=C(N2)C=CC(=C3)Cl	C12H7Cl2N	2228.2	Not PMT/PM	U	Polycyclic aromatic OC
245	Chloro(5,10-dihydro-phenazine)		C1=CC=C2C(=C1)NC3=C(N2)C=C(C=C3)Cl	C12H9ClN2	2156.39	Candidate PMT/vPvM	U	Polycyclic aromatic OC
246	Dichlorobenzo[c]cinnoline	3372-79-0	C1=CC2=C(C=C1Cl)N=C3C=CC(=CC3=N2)Cl	C12H6Cl2N2	1989.36	Candidate PMT/vPvM	U	Polycyclic aromatic OC
247	2,4-Dihydro-(dichloromethyl)benzothiophene		ClC(Cl)c1ccc2c(c1)CSC2	C9H8Cl2S	2861.21	Not PMT/PM	U	Polycyclic aromatic OC
248	Bromochloro-1H-pyrrolo[2,3-b]pyridine-2,3-dione		C1=C(C(=C2C(=O)C(=O)NC2=N1)Br)Cl	C7H2BrClN2O2	2763.2	Candidate PMT/vPvM	N	Polycyclic aromatic OC
249	Bromochloro-1,3-dihydro-2H-imidazo[4,5-b]pyridin-2-one		C1=C2C(=NC(=C1Cl)Br)NC(=O)N2	C6H3BrClN3O	2860.72	Candidate PMT/vPvM	N	Polycyclic aromatic OC
250	Dichloromethylbenzothiophene		CC1=C2C(=CC=C1)SC(=C2Cl)Cl	C9H6Cl2S	2853.04	Not PMT/PM	N	Polycyclic aromatic OC
251	Bromo-(chlorophenyl)-1H-pyrazole	17978-27-7	C1=CC(=CC=C1C2=C(C=NN2)Br)Cl	C9H6BrClN2	2855.83	Candidate PMT/vPvM	U	Polycyclic aromatic OC
252	Chloroanthracene	4985-70-0	C1=CC=C2C=C3C(=CC2=C1)C=CC=C3Cl	C14H9Cl	2152.68	Not PMT/PM	U	Polycyclic aromatic OC
253	N-Methyl raseglurant		CNc1c(C)cc(C)nc1C#Cc1cccc(F)c1	C16H15FN2	2047.58	Candidate PMT/vPvM	N	Polycyclic aromatic OC
254	Bis(trifluoroacetate) bisphenol G		CC(C)c1cc(C(C)(C)c2ccc(OC(=O)C(F)(F)F)c(C(C)C)c2)ccc1OC(=O)C(F)(F)F	C25H26F6O4	1950.01	Not PMT/PM	N	Polycyclic aromatic OC
255	Chloro(purpurin -1-methyl ether)		COc1c(O)cc(O)c2c1C(=O)c1cc(Cl)ccc1C2=O	C15H9ClO5	949.971	Candidate PMT/vPvM	U	Polycyclic aromatic OC
256	N-(Chlorophenyl)-2-naphthylamine	5447-28-9	C1=CC=C2C=C(C=CC2=C1)NC3=CC(=CC=C3)Cl	C16H12ClN	1899.72	Not PMT/PM	S	Polycyclic aromatic OC
257	cis-Heptachlor Epoxide	1024-57-3	[C@@H]12[C@@H]([C@H]([C@@H]3[C@H]1O3)Cl)[C@]4(C(=C([C@@]2(C4(Cl)Cl)Cl)Cl)Cl)Cl	C10H5Cl7O	2009.48	Candidate PMT/vPvM	S	Cyclic aliphatic OC
258	trans-Heptachlor Epoxide	28044-83-9	[C@@H]12[C@@H]([C@H]([C@H]3[C@@H]1O3)Cl)[C@]4(C(=C([C@@]2(C4(Cl)Cl)Cl)Cl)Cl)Cl	C10H5Cl7O	2009.48	Candidate PMT/vPvM	S	Cyclic aliphatic OC
259	Perfluorohexanoate acid	307-24-4	C(=O)(C(C(C(C(C(F)(F)F)(F)F)(F)F)(F)F)(F)F)O	C6HF11O2	2832.34	Candidate PMT/vPvM	S	Noncyclic OC
260	Hexafluoropropylene dimer acid	13252-13-6	C(=O)(C(C(F)(F)F)(OC(C(C(F)(F)F)(F)F)(F)F)F)O	C6HF11O3	2723.58	Candidate PMT/vPvM	S	Noncyclic OC
261	Hexafluoropropylene trimer acid	13252-14-7	C(=O)(C(C(F)(F)F)(OC(C(C(F)(F)F)(OC(C(C(F)(F)F)(F)F)(F)F)F)(F)F)F)O	C9HF17O4	1959.4	Candidate PMT/vPvM	S	Noncyclic OC
262	bis(perfluorohexyl) phosphinic acid	40143-77-9	C(C(C(C(F)(F)P(=O)(C(C(C(C(C(C(F)(F)F)(F)F)(F)F)(F)F)(F)F)(F)F)O)(F)F)(F)F)(C(C(F)(F)F)(F)F)(F)F	C12HF26O2P	3013.01	Candidate PMT/vPvM	S	Noncyclic OC
263	6:2 fluorotelomer phosphate diester	57677-95-9	C(COP(=O)(O)OCCC(C(C(C(C(C(F)(F)F)(F)F)(F)F)(F)F)(F)F)(F)F)C(C(C(C(C(C(F)(F)F)(F)F)(F)F)(F)F)(F)F)(F)F	C16H9F26O4P	6823.83	Candidate PMT/vPvM	S	Noncyclic OC
264	8:2 fluorotelomer sulfonate	481071-78-7	C(CS(=O)(=O)[O-])C(C(C(C(C(C(C(C(F)(F)F)(F)F)(F)F)(F)F)(F)F)(F)F)(F)F)(F)F	C10H4F17O3S-	2239.97	Candidate PMT/vPvM	S	Noncyclic OC
265	Decachlorobiphenyl	2051-24-3	C1(=C(C(=C(C(=C1Cl)Cl)Cl)Cl)Cl)C2=C(C(=C(C(=C2Cl)Cl)Cl)Cl)Cl	C12Cl10	1889.64	Not PMT/PM	S	Polycyclic aromatic OC
266	Perfluoroethyl cyclohexane sulfonate	646-83-3	C1(C(C(C(C(C1(F)F)(F)F)(F)S(=O)(=O)O)(F)F)(F)F)(C(C(F)(F)F)(F)F)F	C8HF15O3S	2075.38	Candidate PMT/vPvM	S	Monocyclic aromatic OC
267	Endosulfate	1031-07-8	C1[C@@H]2[C@H](COS(=O)(=O)O1)[C@@]3(C(=C([C@]2(C3(Cl)Cl)Cl)Cl)Cl)Cl	C9H6Cl6O4S	1599.83	Candidate PMT/vPvM	S	Cyclic aliphatic OC
268	Endosulfan-I	33213-65-9	C1[C@@H]2[C@H](COS(=O)O1)[C@@]3(C(=C([C@]2(C3(Cl)Cl)Cl)Cl)Cl)Cl	C9H6Cl6O3S	1739.44	Candidate PMT/vPvM	S	Cyclic aliphatic OC
269	Endosulfan-II	33213-65-9	C1[C@@H]2[C@H](COS(=O)O1)[C@]3(C(=C([C@@]2(C3(Cl)Cl)Cl)Cl)Cl)Cl	C9H6Cl6O3S	1739.44	Candidate PMT/vPvM	S	Cyclic aliphatic OC
270	trans-Chlordane	5103-74-2	C1[C@H]2[C@@H]([C@H]([C@@H]1Cl)Cl)[C@]3(C(=C([C@@]2(C3(Cl)Cl)Cl)Cl)Cl)Cl	C10H6Cl8	2156.3	Not PMT/PM	S	Cyclic aliphatic OC
271	cis-Chlordane	5103-71-9	C1[C@H]2[C@@H]([C@H]([C@H]1Cl)Cl)[C@]3(C(=C([C@@]2(C3(Cl)Cl)Cl)Cl)Cl)Cl	C10H6Cl8	2156.3	Not PMT/PM	S	Cyclic aliphatic OC
272	Nonabromodiphenyl ether	63936-56-1	C1=C(C(=C(C(=C1Br)Br)Br)Br)OC2=C(C(=C(C(=C2Br)Br)Br)Br)Br	C12HBr9O	2112.2	Not PMT/PM	S	Polycyclic aromatic OC
273	2,2',3,3',4,5,5',6,6'-Nonachlorobiphenyl	52663-77-1	C1=C(C(=C(C(=C1Cl)Cl)C2=C(C(=C(C(=C2Cl)Cl)Cl)Cl)Cl)Cl)Cl	C12HCl9	1975.26	Not PMT/PM	S	Polycyclic aromatic OC
274	2,2',3,3',5,5',6,6'-Octachlorobiphenyl	2136-99-4	C1=C(C(=C(C(=C1Cl)Cl)C2=C(C(=CC(=C2Cl)Cl)Cl)Cl)Cl)Cl	C12H2Cl8	2067.49	Not PMT/PM	S	Polycyclic aromatic OC
275	2,2',3,3',4,4',5,6,6'-Nonachlorobiphenyl	52663-79-3	C1=C(C(=C(C(=C1Cl)Cl)Cl)C2=C(C(=C(C(=C2Cl)Cl)Cl)Cl)Cl)Cl	C12HCl9	1983.98	Not PMT/PM	S	Polycyclic aromatic OC
276	2,2',3,3',4,4',6,6'-Octachlorobiphenyl	33091-17-7	C1=C(C(=C(C(=C1Cl)Cl)Cl)C2=C(C(=C(C=C2Cl)Cl)Cl)Cl)Cl	C12H2Cl8	2083.73	Not PMT/PM	S	Polycyclic aromatic OC
277	2,2',3,3',4,5',6,6'-Octachlorobiphenyl	40186-71-8	C1=C(C(=C(C(=C1Cl)Cl)Cl)C2=C(C(=CC(=C2Cl)Cl)Cl)Cl)Cl	C12H2Cl8	2075.5	Not PMT/PM	S	Polycyclic aromatic OC
278	2,2',3,3',4,4',5,5',6-Nonachlorobiphenyl	40186-72-9	C1=C(C(=C(C(=C1Cl)Cl)Cl)Cl)C2=C(C(=C(C(=C2Cl)Cl)Cl)Cl)Cl	C12HCl9	1993.33	Not PMT/PM	S	Polycyclic aromatic OC
279	2,2',3,3',4,4',5,6'-Octachlorobiphenyl	42740-50-1	C1=C(C(=C(C(=C1Cl)Cl)Cl)Cl)C2=C(C(=C(C=C2Cl)Cl)Cl)Cl	C12H2Cl8	2092.31	Not PMT/PM	S	Polycyclic aromatic OC
280	2,2',3,3',4,5,5',6'-Octachlorobiphenyl	52663-75-9	C1=C(C(=C(C(=C1Cl)Cl)Cl)Cl)C2=C(C(=CC(=C2Cl)Cl)Cl)Cl	C12H2Cl8	2084.12	Not PMT/PM	S	Polycyclic aromatic OC
281	2,2',3,3',4,4',5,5'-Octachlorobiphenyl	35694-08-7	C1=C(C(=C(C(=C1Cl)Cl)Cl)Cl)C2=CC(=C(C(=C2Cl)Cl)Cl)Cl	C12H2Cl8	2100.96	Not PMT/PM	S	Polycyclic aromatic OC
282	2,2',3,4,4',5',6-Heptabromodiphenyl ether	207122-16-5	C1=C(C(=CC(=C1Br)Br)Br)OC2=C(C(=C(C=C2Br)Br)Br)Br	C12H3Br7O	2188.54	Not PMT/PM	S	Polycyclic aromatic OC
283	2,2',4,4',5,5'-Hexabromodiphenyl ether	68631-49-2	C1=C(C(=CC(=C1Br)Br)Br)OC2=CC(=C(C=C2Br)Br)Br	C12H4Br6O	2262.71	Not PMT/PM	S	Polycyclic aromatic OC
284	2,2',3,4,4',5,5',6-Octachlorobiphenyl	52663-76-0	C1=C(C(=CC(=C1Cl)Cl)Cl)C2=C(C(=C(C(=C2Cl)Cl)Cl)Cl)Cl	C12H2Cl8	2098.76	Not PMT/PM	S	Polycyclic aromatic OC
285	2,2',3,4,4',5',6-Heptachlorobiphenyl	52663-69-1	C1=C(C(=CC(=C1Cl)Cl)Cl)C2=C(C(=C(C=C2Cl)Cl)Cl)Cl	C12H3Cl7	2200.04	Not PMT/PM	S	Polycyclic aromatic OC
286	2,2',3,4',5,5',6-Heptachlorobiphenyl	52663-68-0	C1=C(C(=CC(=C1Cl)Cl)Cl)C2=C(C(=CC(=C2Cl)Cl)Cl)Cl	C12H3Cl7	2192.54	Not PMT/PM	S	Polycyclic aromatic OC
287	2,2',3,4,4',5,5'-Heptachlorobiphenyl	35065-29-3	C1=C(C(=CC(=C1Cl)Cl)Cl)C2=CC(=C(C(=C2Cl)Cl)Cl)Cl	C12H3Cl7	2207.81	Not PMT/PM	S	Polycyclic aromatic OC
288	2,2',4,4',5,5'-Hexachlorobiphenyl	35065-27-1	C1=C(C(=CC(=C1Cl)Cl)Cl)C2=CC(=C(C=C2Cl)Cl)Cl	C12H4Cl6	2314.74	Not PMT/PM	S	Polycyclic aromatic OC
289	2,3,3',4,4',5,5',6-Octabromodiphenyl ether	446255-56-7	C1=C(C=C(C(=C1Br)Br)Br)OC2=C(C(=C(C(=C2Br)Br)Br)Br)Br	C12H2Br8O	2160.8	Not PMT/PM	S	Polycyclic aromatic OC
290	2,2',4,4',6,6'-Hexabromodiphenyl ether	35854-94-5	C1=C(C=C(C(=C1Br)OC2=C(C=C(C=C2Br)Br)Br)Br)Br	C12H4Br6O	2230.73	Not PMT/PM	S	Polycyclic aromatic OC
291	2,2',4,4',5,6'-Hexabromodiphenyl ether	207122-15-4	C1=C(C=C(C(=C1Br)OC2=CC(=C(C=C2Br)Br)Br)Br)Br	C12H4Br6O	2245.72	Not PMT/PM	S	Polycyclic aromatic OC
292	2,2',3,3',4,5',6-Heptachlorobiphenyl	40186-70-7	C1=C(C=C(C(=C1C2=C(C(=C(C=C2Cl)Cl)Cl)Cl)Cl)Cl)Cl	C12H3Cl7	2190.76	Not PMT/PM	S	Polycyclic aromatic OC
293	2,2',3,3',5,5',6-Heptachlorobiphenyl	52663-67-9	C1=C(C=C(C(=C1C2=C(C(=CC(=C2Cl)Cl)Cl)Cl)Cl)Cl)Cl	C12H3Cl7	2183.36	Not PMT/PM	S	Polycyclic aromatic OC
294	2,2',3,3',4,5,5'-Heptachlorobiphenyl	52663-74-8	C1=C(C=C(C(=C1C2=CC(=C(C(=C2Cl)Cl)Cl)Cl)Cl)Cl)Cl	C12H3Cl7	2198.56	Not PMT/PM	S	Polycyclic aromatic OC
295	2,2',3,4',5,5'-Hexachlorobiphenyl	51908-16-8	C1=C(C=C(C(=C1C2=CC(=C(C=C2Cl)Cl)Cl)Cl)Cl)Cl	C12H4Cl6	2306.16	Not PMT/PM	S	Polycyclic aromatic OC
296	2,2',4,4',5,6'-Hexachlorobiphenyl	60145-22-4	C1=C(C=C(C(=C1Cl)C2=CC(=C(C=C2Cl)Cl)Cl)Cl)Cl	C12H4Cl6	2305.97	Not PMT/PM	S	Polycyclic aromatic OC
297	2,3,3',4,4',5,5',6-Octachlorobiphenyl	74472-53-0	C1=C(C=C(C(=C1Cl)Cl)Cl)C2=C(C(=C(C(=C2Cl)Cl)Cl)Cl)Cl	C12H2Cl8	2107.39	Not PMT/PM	S	Polycyclic aromatic OC
298	2,3,3',4,4',5',6-Heptachlorobiphenyl	74472-50-7	C1=C(C=C(C(=C1Cl)Cl)Cl)C2=C(C(=C(C=C2Cl)Cl)Cl)Cl	C12H3Cl7	2207.86	Not PMT/PM	S	Polycyclic aromatic OC
299	2,3,3',4',5,5',6-Heptachlorobiphenyl	69782-91-8	C1=C(C=C(C(=C1Cl)Cl)Cl)C2=C(C(=CC(=C2Cl)Cl)Cl)Cl	C12H3Cl7	2200.34	Not PMT/PM	S	Polycyclic aromatic OC
300	3,3',4,4',5,5'-Hexachlorobiphenyl	32774-16-6	C1=C(C=C(C(=C1Cl)Cl)Cl)C2=CC(=C(C(=C2)Cl)Cl)Cl	C12H4Cl6	2328.58	Not PMT/PM	S	Polycyclic aromatic OC
301	2,3,3',4,4',5,5'-Heptachlorobiphenyl	39635-31-9	C1=C(C=C(C(=C1Cl)Cl)Cl)C2=CC(=C(C(=C2Cl)Cl)Cl)Cl	C12H3Cl7	2215.64	Not PMT/PM	S	Polycyclic aromatic OC
302	2,3',4,4',5,5'-Hexachlorobiphenyl	52663-72-6	C1=C(C=C(C(=C1Cl)Cl)Cl)C2=CC(=C(C=C2Cl)Cl)Cl	C12H4Cl6	2321.62	Not PMT/PM	S	Polycyclic aromatic OC
303	2,3,3',5,5',6-Hexachlorobiphenyl	74472-46-1	C1=C(C=C(C=C1Cl)Cl)C2=C(C(=CC(=C2Cl)Cl)Cl)Cl	C12H4Cl6	2304.49	Not PMT/PM	S	Polycyclic aromatic OC
304	1,3,6,8-tetrabromo-9H-carbazole	55119-09-0	C1=C(C=C(C2=C1C3=C(N2)C(=CC(=C3)Br)Br)Br)Br	C12H5Br4N	1951.3	Not PMT/PM	U	Polycyclic aromatic OC
305	1,8-dibromo-3,6-dichlorocarbazole	100131-03-1	C1=C(C=C(C2=C1C3=C(N2)C(=CC(=C3)Cl)Br)Br)Cl	C12H5Br2Cl2N	1912.89	Not PMT/PM	S	Polycyclic aromatic OC
306	1,3,6,8-tetrachlorocarbazole	58910-96-6	C1=C(C=C(C2=C1C3=C(N2)C(=CC(=C3)Cl)Cl)Cl)Cl	C12H5Cl4N	1897.14	Not PMT/PM	S	Polycyclic aromatic OC
307	2,4',6-Tribromodiphenyl ether	189084-60-4	C1=CC(=C(C(=C1)Br)OC2=CC=C(C=C2)Br)Br	C12H7Br3O	2518.05	Not PMT/PM	S	Polycyclic aromatic OC
308	2,2',4,6'-Tetrachlorobiphenyl	68194-04-7	C1=CC(=C(C(=C1)Cl)C2=C(C=C(C=C2)Cl)Cl)Cl	C12H6Cl4	2511.68	Not PMT/PM	S	Polycyclic aromatic OC
309	2,2',5,6'-Tetrachlorobiphenyl	41464-41-9	C1=CC(=C(C(=C1)Cl)C2=C(C=CC(=C2)Cl)Cl)Cl	C12H6Cl4	2505.05	Not PMT/PM	S	Polycyclic aromatic OC
310	2,2',6,6'-Tetrachlorobiphenyl	15968-05-5	C1=CC(=C(C(=C1)Cl)C2=C(C=CC=C2Cl)Cl)Cl	C12H6Cl4	2496.4	Not PMT/PM	S	Polycyclic aromatic OC
311	2,3',4',6-Tetrachlorobiphenyl	41464-46-4	C1=CC(=C(C(=C1)Cl)C2=CC(=C(C=C2)Cl)Cl)Cl	C12H6Cl4	2518.58	Not PMT/PM	S	Polycyclic aromatic OC
312	2,3',5',6-Tetrachlorobiphenyl	74338-23-1	C1=CC(=C(C(=C1)Cl)C2=CC(=CC(=C2)Cl)Cl)Cl	C12H6Cl4	2511.95	Not PMT/PM	S	Polycyclic aromatic OC
313	2,4',6-Trichlorobiphenyl	38444-77-8	C1=CC(=C(C(=C1)Cl)C2=CC=C(C=C2)Cl)Cl	C12H7Cl3	2625.69	Not PMT/PM	S	Polycyclic aromatic OC
314	2,2',3,3',4,5,6-Heptachlorobiphenyl	68194-16-1	C1=CC(=C(C(=C1)Cl)Cl)C2=C(C(=C(C(=C2Cl)Cl)Cl)Cl)Cl	C12H3Cl7	2199.49	Not PMT/PM	S	Polycyclic aromatic OC
315	2,2',3,3',4-Pentachlorobiphenyl	52663-62-4	C1=CC(=C(C(=C1)Cl)Cl)C2=C(C(=C(C=C2)Cl)Cl)Cl	C12H5Cl5	2411.55	Not PMT/PM	S	Polycyclic aromatic OC
316	2,2',3,3',4,6-Hexachlorobiphenyl	61798-70-7	C1=CC(=C(C(=C1)Cl)Cl)C2=C(C(=C(C=C2Cl)Cl)Cl)Cl	C12H4Cl6	2300.95	Not PMT/PM	S	Polycyclic aromatic OC
317	2,2',3,3',5-Pentachlorobiphenyl	60145-20-2	C1=CC(=C(C(=C1)Cl)Cl)C2=C(C(=CC(=C2)Cl)Cl)Cl	C12H5Cl5	2405.66	Not PMT/PM	S	Polycyclic aromatic OC
318	2,2',3,3',5,6-Hexachlorobiphenyl	52704-70-8	C1=CC(=C(C(=C1)Cl)Cl)C2=C(C(=CC(=C2Cl)Cl)Cl)Cl	C12H4Cl6	2294.33	Not PMT/PM	S	Polycyclic aromatic OC
319	2,2',3,3'-Tetrachlorobiphenyl	38444-93-8	C1=CC(=C(C(=C1)Cl)Cl)C2=C(C(=CC=C2)Cl)Cl	C12H6Cl4	2510.01	Not PMT/PM	S	Polycyclic aromatic OC
320	2,2',3,4'-Tetrachlorobiphenyl	36559-22-5	C1=CC(=C(C(=C1)Cl)Cl)C2=C(C=C(C=C2)Cl)Cl	C12H6Cl4	2518.49	Not PMT/PM	S	Polycyclic aromatic OC
321	2,2',3,5'-Tetrachlorobiphenyl	41464-39-5	C1=CC(=C(C(=C1)Cl)Cl)C2=C(C=CC(=C2)Cl)Cl	C12H6Cl4	2511.84	Not PMT/PM	S	Polycyclic aromatic OC
322	2,2',3,3',6-Pentachlorobiphenyl	52663-60-2	C1=CC(=C(C(=C1)Cl)Cl)C2=C(C=CC(=C2Cl)Cl)Cl	C12H5Cl5	2397.99	Not PMT/PM	S	Polycyclic aromatic OC
323	2,2',3,6'-Tetrachlorobiphenyl	41464-47-5	C1=CC(=C(C(=C1)Cl)Cl)C2=C(C=CC=C2Cl)Cl	C12H6Cl4	2503.13	Not PMT/PM	S	Polycyclic aromatic OC
324	2,3,3',4',5'-Pentachlorobiphenyl	76842-07-4	C1=CC(=C(C(=C1)Cl)Cl)C2=CC(=C(C(=C2)Cl)Cl)Cl	C12H5Cl5	2419.27	Not PMT/PM	S	Polycyclic aromatic OC
325	2,3,3',4'-Tetrachlorobiphenyl	41464-43-1	C1=CC(=C(C(=C1)Cl)Cl)C2=CC(=C(C=C2)Cl)Cl	C12H6Cl4	2525.43	Not PMT/PM	S	Polycyclic aromatic OC
326	2,3,4'-Trichlorobiphenyl	38444-85-8	C1=CC(=C(C(=C1)Cl)Cl)C2=CC=C(C=C2)Cl	C12H7Cl3	2631.5	Not PMT/PM	S	Polycyclic aromatic OC
327	2,2',3,3',4,4',5,6-Octachlorobiphenyl	52663-78-2	C1=CC(=C(C(=C1C2=C(C(=C(C(=C2Cl)Cl)Cl)Cl)Cl)Cl)Cl)Cl	C12H2Cl8	2097.62	Not PMT/PM	S	Polycyclic aromatic OC
328	2,2',3,3',4,4'-Hexachlorobiphenyl	11096-82-5	C1=CC(=C(C(=C1C2=C(C(=C(C=C2)Cl)Cl)Cl)Cl)Cl)Cl	C12H4Cl6	2311.5	Not PMT/PM	S	Polycyclic aromatic OC
329	2,2',3,3',4,4',6-Heptachlorobiphenyl	52663-71-5	C1=CC(=C(C(=C1C2=C(C(=C(C=C2Cl)Cl)Cl)Cl)Cl)Cl)Cl	C12H3Cl7	2198.62	Not PMT/PM	S	Polycyclic aromatic OC
330	2,2',3,3',4,5'-Hexachlorobiphenyl	52663-66-8	C1=CC(=C(C(=C1C2=C(C(=CC(=C2)Cl)Cl)Cl)Cl)Cl)Cl	C12H4Cl6	2304.5	Not PMT/PM	S	Polycyclic aromatic OC
331	2,2',3,3',4,5',6'-Heptachlorobiphenyl	52663-70-4	C1=CC(=C(C(=C1C2=C(C(=CC(=C2Cl)Cl)Cl)Cl)Cl)Cl)Cl	C12H3Cl7	2191.11	Not PMT/PM	S	Polycyclic aromatic OC
332	2,2',3,3',4,6'-Hexachlorobiphenyl	38380-05-1	C1=CC(=C(C(=C1C2=C(C=CC(=C2Cl)Cl)Cl)Cl)Cl)Cl	C12H4Cl6	2296.02	Not PMT/PM	S	Polycyclic aromatic OC
333	2,3,3',4,4',5'-Hexachlorobiphenyl	69782-90-7	C1=CC(=C(C(=C1C2=CC(=C(C(=C2)Cl)Cl)Cl)Cl)Cl)Cl	C12H4Cl6	2319.98	Not PMT/PM	S	Polycyclic aromatic OC
334	2,2',3,3',4,4',5-Heptachlorobiphenyl	35065-30-6	C1=CC(=C(C(=C1C2=CC(=C(C(=C2Cl)Cl)Cl)Cl)Cl)Cl)Cl	C12H3Cl7	2206.41	Not PMT/PM	S	Polycyclic aromatic OC
335	2,2',3,3',4,5,6,6'-Octachlorobiphenyl	52663-73-7	C1=CC(=C(C(=C1Cl)C2=C(C(=C(C(=C2Cl)Cl)Cl)Cl)Cl)Cl)Cl	C12H2Cl8	2079.08	Not PMT/PM	S	Polycyclic aromatic OC
336	2,2',3,3',5,6'-Hexachlorobiphenyl	52744-13-5	C1=CC(=C(C(=C1Cl)C2=C(C(=CC(=C2)Cl)Cl)Cl)Cl)Cl	C12H4Cl6	2289.24	Not PMT/PM	S	Polycyclic aromatic OC
337	2,2',3,3',5,6,6'-Heptachlorobiphenyl	52663-64-6	C1=CC(=C(C(=C1Cl)C2=C(C(=CC(=C2Cl)Cl)Cl)Cl)Cl)Cl	C12H3Cl7	2174.16	Not PMT/PM	S	Polycyclic aromatic OC
338	2,2',3,3',6,6'-Hexachlorobiphenyl	38411-22-2	C1=CC(=C(C(=C1Cl)C2=C(C=CC(=C2Cl)Cl)Cl)Cl)Cl	C12H4Cl6	2280.77	Not PMT/PM	S	Polycyclic aromatic OC
339	2,3,3',4',5',6-Hexachlorobiphenyl	74472-45-0	C1=CC(=C(C(=C1Cl)C2=CC(=C(C(=C2)Cl)Cl)Cl)Cl)Cl	C12H4Cl6	2304.58	Not PMT/PM	S	Polycyclic aromatic OC
340	2,2',3,3',4,5,6'-Heptachlorobiphenyl	38411-25-5	C1=CC(=C(C(=C1Cl)C2=CC(=C(C(=C2Cl)Cl)Cl)Cl)Cl)Cl	C12H3Cl7	2189.34	Not PMT/PM	S	Polycyclic aromatic OC
341	2,2',3,4',5',6-Hexachlorobiphenyl	38380-04-0	C1=CC(=C(C(=C1Cl)C2=CC(=C(C=C2Cl)Cl)Cl)Cl)Cl	C12H4Cl6	2297.66	Not PMT/PM	S	Polycyclic aromatic OC
342	2,2',3,4,4',5'-Hexabromodiphenyl Ether	182677-30-1	C1=CC(=C(C(=C1OC2=CC(=C(C=C2Br)Br)Br)Br)Br)Br	C12H4Br6O	2266.76	Not PMT/PM	S	Polycyclic aromatic OC
343	2,2',3,4,4',5,6-Heptabromodiphenyl ether	189084-67-1	C1=CC(=C(C=C1Br)Br)OC2=C(C(=C(C(=C2Br)Br)Br)Br)Br	C12H3Br7O	2200.53	Not PMT/PM	S	Polycyclic aromatic OC
344	2,2',3,4,4'-Pentabromodiphenyl ether	182346-21-0	C1=CC(=C(C=C1Br)Br)OC2=C(C(=C(C=C2)Br)Br)Br	C12H5Br5O	2341.52	Not PMT/PM	S	Polycyclic aromatic OC
345	2,2',4,5'-Tetrabromodiphenyl Ether	243982-82-3	C1=CC(=C(C=C1Br)Br)OC2=C(C=CC(=C2)Br)Br	C12H6Br4O	2416.42	Not PMT/PM	S	Polycyclic aromatic OC
346	2,3,3',4,4',5,6-Heptachlorobiphenyl	41411-64-7	C1=CC(=C(C=C1C2=C(C(=C(C(=C2Cl)Cl)Cl)Cl)Cl)Cl)Cl	C12H3Cl7	2219.67	Not PMT/PM	S	Polycyclic aromatic OC
347	2,3,3',4,4'-Pentachlorobiphenyl	32598-14-4	C1=CC(=C(C=C1C2=C(C(=C(C=C2)Cl)Cl)Cl)Cl)Cl	C12H5Cl5	2428.82	Not PMT/PM	S	Polycyclic aromatic OC
348	2,3,3',4,4',6-Hexachlorobiphenyl	74472-42-7	C1=CC(=C(C=C1C2=C(C(=C(C=C2Cl)Cl)Cl)Cl)Cl)Cl	C12H4Cl6	2319.79	Not PMT/PM	S	Polycyclic aromatic OC
349	2,3,3',4',5-Pentachlorobiphenyl	70424-68-9	C1=CC(=C(C=C1C2=C(C(=CC(=C2)Cl)Cl)Cl)Cl)Cl	C12H5Cl5	2422.89	Not PMT/PM	S	Polycyclic aromatic OC
350	2,3,3',4',5,6-Hexachlorobiphenyl	74472-44-9	C1=CC(=C(C=C1C2=C(C(=CC(=C2Cl)Cl)Cl)Cl)Cl)Cl	C12H4Cl6	2313.1	Not PMT/PM	S	Polycyclic aromatic OC
351	2,3',4,4'-Tetrachlorobiphenyl	32598-10-0	C1=CC(=C(C=C1C2=C(C=C(C=C2)Cl)Cl)Cl)Cl	C12H6Cl4	2534.12	Not PMT/PM	S	Polycyclic aromatic OC
352	2,3',4,4',6-Pentachlorobiphenyl	56558-17-9	C1=CC(=C(C=C1C2=C(C=C(C=C2Cl)Cl)Cl)Cl)Cl	C12H5Cl5	2422.79	Not PMT/PM	S	Polycyclic aromatic OC
353	2,3,3',4',6-Pentachlorobiphenyl	38380-03-9	C1=CC(=C(C=C1C2=C(C=CC(=C2Cl)Cl)Cl)Cl)Cl	C12H5Cl5	2415.19	Not PMT/PM	S	Polycyclic aromatic OC
354	3,3',4,4',5-Pentachlorobiphenyl	57465-28-8	C1=CC(=C(C=C1C2=CC(=C(C(=C2)Cl)Cl)Cl)Cl)Cl	C12H5Cl5	2436.58	Not PMT/PM	S	Polycyclic aromatic OC
355	2,3,3',4,4',5-Hexachlorobiphenyl	38380-08-4	C1=CC(=C(C=C1C2=CC(=C(C(=C2Cl)Cl)Cl)Cl)Cl)Cl	C12H4Cl6	2326.68	Not PMT/PM	S	Polycyclic aromatic OC
356	3,3',4,4'-Tetrachlorobiphenyl	32598-13-3	C1=CC(=C(C=C1C2=CC(=C(C=C2)Cl)Cl)Cl)Cl	C12H6Cl4	2541.1	Not PMT/PM	S	Polycyclic aromatic OC
357	2,2',3,4,5'-Pentachlorobiphenyl	38380-02-8	C1=CC(=C(C=C1Cl)C2=C(C(=C(C=C2)Cl)Cl)Cl)Cl	C12H5Cl5	2413.32	Not PMT/PM	S	Polycyclic aromatic OC
358	2,2',3,4,5',6-Hexachlorobiphenyl	68194-14-9	C1=CC(=C(C=C1Cl)C2=C(C(=C(C=C2Cl)Cl)Cl)Cl)Cl	C12H4Cl6	2302.61	Not PMT/PM	S	Polycyclic aromatic OC
359	2,2',3,5,5'-Pentachlorobiphenyl	52663-61-3	C1=CC(=C(C=C1Cl)C2=C(C(=CC(=C2)Cl)Cl)Cl)Cl	C12H5Cl5	2407.5	Not PMT/PM	S	Polycyclic aromatic OC
360	2,2',3,5,5',6-Hexachlorobiphenyl	52663-63-5	C1=CC(=C(C=C1Cl)C2=C(C(=CC(=C2Cl)Cl)Cl)Cl)Cl	C12H4Cl6	2295.95	Not PMT/PM	S	Polycyclic aromatic OC
361	2,2',4,5',6-Pentachlorobiphenyl	60145-21-3	C1=CC(=C(C=C1Cl)C2=C(C=C(C=C2Cl)Cl)Cl)Cl	C12H5Cl5	2407.33	Not PMT/PM	S	Polycyclic aromatic OC
362	2,2',5,5'-Tetrachlorobiphenyl	35693-99-3	C1=CC(=C(C=C1Cl)C2=C(C=CC(=C2)Cl)Cl)Cl	C12H6Cl4	2513.92	Not PMT/PM	S	Polycyclic aromatic OC
363	2,2',3,5',6-Pentachlorobiphenyl	38379-99-6	C1=CC(=C(C=C1Cl)C2=C(C=CC(=C2Cl)Cl)Cl)Cl	C12H5Cl5	2399.81	Not PMT/PM	S	Polycyclic aromatic OC
364	2,3',4',5,5'-Pentachlorobiphenyl	70424-70-3	C1=CC(=C(C=C1Cl)C2=CC(=C(C(=C2)Cl)Cl)Cl)Cl	C12H5Cl5	2421.14	Not PMT/PM	S	Polycyclic aromatic OC
365	2,2',3,4,5,5'-Hexachlorobiphenyl	52112-04-6	C1=CC(=C(C=C1Cl)C2=CC(=C(C(=C2Cl)Cl)Cl)Cl)Cl	C12H4Cl6	2309.48	Not PMT/PM	S	Polycyclic aromatic OC
366	2,2',3,4',5-Pentachlorobiphenyl	68194-07-0	C1=CC(=C(C=C1Cl)Cl)C2=C(C(=CC(=C2)Cl)Cl)Cl	C12H5Cl5	2415	Not PMT/PM	S	Polycyclic aromatic OC
367	2,2',3,4',5,6-Hexachlorobiphenyl	68194-13-8	C1=CC(=C(C=C1Cl)Cl)C2=C(C(=CC(=C2Cl)Cl)Cl)Cl	C12H4Cl6	2304.31	Not PMT/PM	S	Polycyclic aromatic OC
368	2,2',4,4'-Tetrachlorobiphenyl	2437-79-8	C1=CC(=C(C=C1Cl)Cl)C2=C(C=C(C=C2)Cl)Cl	C12H6Cl4	2527.26	Not PMT/PM	S	Polycyclic aromatic OC
369	2,2',4,4',6-Pentachlorobiphenyl	39485-83-1	C1=CC(=C(C=C1Cl)Cl)C2=C(C=C(C=C2Cl)Cl)Cl	C12H5Cl5	2414.94	Not PMT/PM	S	Polycyclic aromatic OC
370	2',3,4,4',5-Pentachlorobiphenyl	65510-44-3	C1=CC(=C(C=C1Cl)Cl)C2=CC(=C(C(=C2)Cl)Cl)Cl	C12H5Cl5	2428.65	Not PMT/PM	S	Polycyclic aromatic OC
371	2,2',4,4',5-Pentachlorobiphenyl	38380-01-7	C1=CC(=C(C=C1Cl)Cl)C2=CC(=C(C=C2Cl)Cl)Cl	C12H5Cl5	2422.72	Not PMT/PM	S	Polycyclic aromatic OC
372	2,3,3',4,4',5,6-Heptabromodiphenyl Ether	189084-68-2	C1=CC(=C(C=C1OC2=C(C(=C(C(=C2Br)Br)Br)Br)Br)Br)Br	C12H3Br7O	2221.8	Not PMT/PM	S	Polycyclic aromatic OC
373	2,3',4,4'-Tetrabromodiphenyl ether	189084-61-5	C1=CC(=C(C=C1OC2=C(C=C(C=C2)Br)Br)Br)Br	C12H6Br4O	2435.95	Not PMT/PM	S	Polycyclic aromatic OC
374	2,3',4,4',6-Pentabromodiphenyl Ether	189084-66-0	C1=CC(=C(C=C1OC2=C(C=C(C=C2Br)Br)Br)Br)Br	C12H5Br5O	2339.36	Not PMT/PM	S	Polycyclic aromatic OC
375	3,3',4,4',5-Pentabromodiphenyl ether	366791-32-4	C1=CC(=C(C=C1OC2=CC(=C(C(=C2)Br)Br)Br)Br)Br	C12H5Br5O	2364.43	Not PMT/PM	S	Polycyclic aromatic OC
376	3,3',4,4'-Tetrabromodiphenyl ether	93703-48-1	C1=CC(=C(C=C1OC2=CC(=C(C=C2)Br)Br)Br)Br	C12H6Br4O	2449.3	Not PMT/PM	S	Polycyclic aromatic OC
377	2,3',4,4',5-Pentabromodiphenyl ether	446254-80-4	C1=CC(=C(C=C1OC2=CC(=C(C=C2Br)Br)Br)Br)Br	C12H5Br5O	2354.35	Not PMT/PM	S	Polycyclic aromatic OC
378	2,3',4-Tribromodiphenyl ether	147217-77-4	C1=CC(=CC(=C1)Br)OC2=C(C=C(C=C2)Br)Br	C12H7Br3O	2522.74	Not PMT/PM	S	Polycyclic aromatic OC
379	3,3',4-Tribromodiphenyl ether	147217-80-9	C1=CC(=CC(=C1)Br)OC2=CC(=C(C=C2)Br)Br	C12H7Br3O	2532.29	Not PMT/PM	S	Polycyclic aromatic OC
380	3,3'-Dibromodiphenyl ether	6903-63-5	C1=CC(=CC(=C1)Br)OC2=CC(=CC=C2)Br	C12H8Br2O	2621.86	Not PMT/PM	S	Polycyclic aromatic OC
381	Benzene, 1-bromo-3-(4-bromophenoxy)-	83694-71-7	C1=CC(=CC(=C1)Br)OC2=CC=C(C=C2)Br	C12H8Br2O	2629.55	Not PMT/PM	S	Polycyclic aromatic OC
382	2,3,3',4,6-Pentachlorobiphenyl	74472-35-8	C1=CC(=CC(=C1)Cl)C2=C(C(=C(C=C2Cl)Cl)Cl)Cl	C12H5Cl5	2425.08	Not PMT/PM	S	Polycyclic aromatic OC
383	2,3,3'-Trichlorobiphenyl	38444-84-7	C1=CC(=CC(=C1)Cl)C2=C(C(=CC=C2)Cl)Cl	C12H7Cl3	2623.84	Not PMT/PM	S	Polycyclic aromatic OC
384	2,3',4-Trichlorobiphenyl	55712-37-3	C1=CC(=CC(=C1)Cl)C2=C(C=C(C=C2)Cl)Cl	C12H7Cl3	2631.62	Not PMT/PM	S	Polycyclic aromatic OC
385	2,3',4,6-Tetrachlorobiphenyl	60233-24-1	C1=CC(=CC(=C1)Cl)C2=C(C=C(C=C2Cl)Cl)Cl	C12H6Cl4	2525.45	Not PMT/PM	S	Polycyclic aromatic OC
386	2,3',5-Trichlorobiphenyl	38444-81-4	C1=CC(=CC(=C1)Cl)C2=C(C=CC(=C2)Cl)Cl	C12H7Cl3	2625.94	Not PMT/PM	S	Polycyclic aromatic OC
387	2,3',6-Trichlorobiphenyl	38444-76-7	C1=CC(=CC(=C1)Cl)C2=C(C=CC=C2Cl)Cl	C12H7Cl3	2618.01	Not PMT/PM	S	Polycyclic aromatic OC
388	3,3',4-Trichlorobiphenyl	37680-69-6	C1=CC(=CC(=C1)Cl)C2=CC(=C(C=C2)Cl)Cl	C12H7Cl3	2637.59	Not PMT/PM	S	Polycyclic aromatic OC
389	2,3',4,5-Tetrachlorobiphenyl	73575-53-8	C1=CC(=CC(=C1)Cl)C2=CC(=C(C=C2Cl)Cl)Cl	C12H6Cl4	2532.34	Not PMT/PM	S	Polycyclic aromatic OC
390	3,4'-Dichlorobiphenyl	2974-90-5	C1=CC(=CC(=C1)Cl)C2=CC=C(C=C2)Cl	C12H8Cl2	2737.03	Not PMT/PM	S	Polycyclic aromatic OC
391	2,3,4,4'-Tetrachlorobiphenyl	33025-41-1	C1=CC(=CC=C1C2=C(C(=C(C=C2)Cl)Cl)Cl)Cl	C12H6Cl4	2539.02	Not PMT/PM	S	Polycyclic aromatic OC
392	2,3,4,4',6-Pentachlorobiphenyl	74472-38-1	C1=CC(=CC=C1C2=C(C(=C(C=C2Cl)Cl)Cl)Cl)Cl	C12H5Cl5	2434.56	Not PMT/PM	S	Polycyclic aromatic OC
393	2,3,4',5,6-Pentachlorobiphenyl	68194-11-6	C1=CC(=CC=C1C2=C(C(=CC(=C2Cl)Cl)Cl)Cl)Cl	C12H5Cl5	2428.76	Not PMT/PM	S	Polycyclic aromatic OC
394	2,4,4'-Trichlorobiphenyl	7012-37-5	C1=CC(=CC=C1C2=C(C=C(C=C2)Cl)Cl)Cl	C12H7Cl3	2639.39	Not PMT/PM	S	Polycyclic aromatic OC
395	2,4,4',6-Tetrachlorobiphenyl	32598-12-2	C1=CC(=CC=C1C2=C(C=C(C=C2Cl)Cl)Cl)Cl	C12H6Cl4	2534.1	Not PMT/PM	S	Polycyclic aromatic OC
396	2,4',5-Trichlorobiphenyl	16606-02-3	C1=CC(=CC=C1C2=C(C=CC(=C2)Cl)Cl)Cl	C12H7Cl3	2633.6	Not PMT/PM	S	Polycyclic aromatic OC
397	3,4,4',5-Tetrachlorobiphenyl	70362-50-4	C1=CC(=CC=C1C2=CC(=C(C(=C2)Cl)Cl)Cl)Cl	C12H6Cl4	2545.91	Not PMT/PM	S	Polycyclic aromatic OC
398	2,3,4,4',5-Pentachlorobiphenyl	74472-37-0	C1=CC(=CC=C1C2=CC(=C(C(=C2Cl)Cl)Cl)Cl)Cl	C12H5Cl5	2440.49	Not PMT/PM	S	Polycyclic aromatic OC
399	3,4,4'-Trichlorobiphenyl	38444-90-5	C1=CC(=CC=C1C2=CC(=C(C=C2)Cl)Cl)Cl	C12H7Cl3	2645.28	Not PMT/PM	S	Polycyclic aromatic OC
400	2,4,4',5-Tetrachlorobiphenyl	32690-93-0	C1=CC(=CC=C1C2=CC(=C(C=C2Cl)Cl)Cl)Cl	C12H6Cl4	2540.95	Not PMT/PM	S	Polycyclic aromatic OC
401	4,4'-Dichlorobiphenyl	2050-68-2	C1=CC(=CC=C1C2=CC=C(C=C2)Cl)Cl	C12H8Cl2	2743.87	Not PMT/PM	S	Polycyclic aromatic OC
402	2,3,4,4',5,6-Hexabromodiphenyl ether	189084-58-0	C1=CC(=CC=C1OC2=C(C(=C(C(=C2Br)Br)Br)Br)Br)Br	C12H4Br6O	2293.96	Not PMT/PM	S	Polycyclic aromatic OC
403	2,4,4'-Tribromodiphenyl ether	41318-75-6	C1=CC(=CC=C1OC2=C(C=C(C=C2)Br)Br)Br	C12H7Br3O	2531.67	Not PMT/PM	S	Polycyclic aromatic OC
404	1,3,5-Tribromo-2-(4-bromophenoxy)benzene	189084-63-7	C1=CC(=CC=C1OC2=C(C=C(C=C2Br)Br)Br)Br	C12H6Br4O	2432.35	Not PMT/PM	S	Polycyclic aromatic OC
405	3,4,4'-Tribromodiphenyl ether	147217-81-0	C1=CC(=CC=C1OC2=CC(=C(C=C2)Br)Br)Br	C12H7Br3O	2541.32	Not PMT/PM	S	Polycyclic aromatic OC
406	4,4'-Dibromodiphenyl ether	2050-47-7	C1=CC(=CC=C1OC2=CC=C(C=C2)Br)Br	C12H8Br2O	2637.43	Not PMT/PM	S	Polycyclic aromatic OC
407	o, p′-DDE	3424-82-6	C1=CC=C(C(=C1)C(=C(Cl)Cl)C2=CC=C(C=C2)Cl)Cl	C14H8Cl4	2344.97	Not PMT/PM	S	Polycyclic aromatic OC
408	o, p′-DDT	789-02-6	C1=CC=C(C(=C1)C(C2=CC=C(C=C2)Cl)C(Cl)(Cl)Cl)Cl	C14H9Cl5	2259.71	Not PMT/PM	S	Polycyclic aromatic OC
409	o, p′-DDD	53-19-0	C1=CC=C(C(=C1)C(C2=CC=C(C=C2)Cl)C(Cl)Cl)Cl	C14H10Cl4	2341.14	Not PMT/PM	S	Polycyclic aromatic OC
410	2,2',3,4-Tetrachlorobiphenyl	52663-59-9	C1=CC=C(C(=C1)C2=C(C(=C(C=C2)Cl)Cl)Cl)Cl	C12H6Cl4	2521.66	Not PMT/PM	S	Polycyclic aromatic OC
411	2,2',3,5,6-Pentachlorobiphenyl	73575-56-1	C1=CC=C(C(=C1)C2=C(C(=CC(=C2Cl)Cl)Cl)Cl)Cl	C12H5Cl5	2409.75	Not PMT/PM	S	Polycyclic aromatic OC
412	2,2',3-Trichlorobiphenyl	38444-78-9	C1=CC=C(C(=C1)C2=C(C(=CC=C2)Cl)Cl)Cl	C12H7Cl3	2616.04	Not PMT/PM	S	Polycyclic aromatic OC
413	2,2',4-Trichlorobiphenyl	37680-66-3	C1=CC=C(C(=C1)C2=C(C=C(C=C2)Cl)Cl)Cl	C12H7Cl3	2623.74	Not PMT/PM	S	Polycyclic aromatic OC
414	2,2',5-Trichlorobiphenyl	37680-65-2	C1=CC=C(C(=C1)C2=C(C=CC(=C2)Cl)Cl)Cl	C12H7Cl3	2618.01	Not PMT/PM	S	Polycyclic aromatic OC
415	2,2',3,6-Tetrachlorobiphenyl	70362-45-7	C1=CC=C(C(=C1)C2=C(C=CC(=C2Cl)Cl)Cl)Cl	C12H6Cl4	2509.98	Not PMT/PM	S	Polycyclic aromatic OC
416	2,2',6-Trichlorobiphenyl	38444-73-4	C1=CC=C(C(=C1)C2=C(C=CC=C2Cl)Cl)Cl	C12H7Cl3	2610.2	Not PMT/PM	S	Polycyclic aromatic OC
417	2,2',4,5-Tetrachlorobiphenyl	70362-47-9	C1=CC=C(C(=C1)C2=CC(=C(C=C2Cl)Cl)Cl)Cl	C12H6Cl4	2523.53	Not PMT/PM	S	Polycyclic aromatic OC
418	2,3',5'-Trichlorobiphenyl	37680-68-5	C1=CC=C(C(=C1)C2=CC(=CC(=C2)Cl)Cl)Cl	C12H7Cl3	2623.94	Not PMT/PM	S	Polycyclic aromatic OC
419	2,3'-Dichlorobiphenyl	25569-80-6	C1=CC=C(C(=C1)C2=CC(=CC=C2)Cl)Cl	C12H8Cl2	2723.34	Not PMT/PM	S	Polycyclic aromatic OC
420	2,4'-Dichlorobiphenyl	34883-43-7	C1=CC=C(C(=C1)C2=CC=C(C=C2)Cl)Cl	C12H8Cl2	2730.06	Not PMT/PM	S	Polycyclic aromatic OC
421	2,2'-Dichlorobiphenyl	13029-08-8	C1=CC=C(C(=C1)C2=CC=CC=C2Cl)Cl	C12H8Cl2	2716.49	Not PMT/PM	S	Polycyclic aromatic OC
422	2,2',4-Tribromodiphenyl ether	147217-75-2	C1=CC=C(C(=C1)OC2=C(C=C(C=C2)Br)Br)Br	C12H7Br3O	2515.98	Not PMT/PM	S	Polycyclic aromatic OC
423	2,3',4'-Tribromodiphenyl ether	147217-78-5	C1=CC=C(C(=C1)OC2=CC(=C(C=C2)Br)Br)Br	C12H7Br3O	2525.99	Not PMT/PM	S	Polycyclic aromatic OC
424	2,4'-Dibromodiphenyl ether	147217-71-8	C1=CC=C(C(=C1)OC2=CC=C(C=C2)Br)Br	C12H8Br2O	2622.6	Not PMT/PM	S	Polycyclic aromatic OC
425	2,3-Dichlorobiphenyl	25512-42-9	C1=CC=C(C=C1)C2=C(C(=CC=C2)Cl)Cl	C12H8Cl2	2728.23	Not PMT/PM	S	Polycyclic aromatic OC
426	2,4-Dichlorobiphenyl	33284-50-3	C1=CC=C(C=C1)C2=C(C=C(C=C2)Cl)Cl	C12H8Cl2	2735.08	Not PMT/PM	S	Polycyclic aromatic OC
427	2,5-Dichlorobiphenyl	34883-39-1	C1=CC=C(C=C1)C2=C(C=CC(=C2)Cl)Cl	C12H8Cl2	2730.24	Not PMT/PM	S	Polycyclic aromatic OC
428	2,3,6-Trichlorobiphenyl	55702-45-9	C1=CC=C(C=C1)C2=C(C=CC(=C2Cl)Cl)Cl	C12H7Cl3	2629.81	Not PMT/PM	S	Polycyclic aromatic OC
429	2,6-Dichlorobiphenyl	33146-45-1	C1=CC=C(C=C1)C2=C(C=CC=C2Cl)Cl	C12H8Cl2	2723.37	Not PMT/PM	S	Polycyclic aromatic OC
430	2,4,5-Trichlorobiphenyl	15862-07-4	C1=CC=C(C=C1)C2=CC(=C(C=C2Cl)Cl)Cl	C12H7Cl3	2641.55	Not PMT/PM	S	Polycyclic aromatic OC
431	3,5-Dichlorobiphenyl	34883-41-5	C1=CC=C(C=C1)C2=CC(=CC(=C2)Cl)Cl	C12H8Cl2	2735.21	Not PMT/PM	S	Polycyclic aromatic OC
432	Pentabromodiphenyl oxide	32534-81-9	C1=CC=C(C=C1)OC2=C(C(=C(C(=C2Br)Br)Br)Br)Br	C12H5Br5O	2382.2	Not PMT/PM	S	Polycyclic aromatic OC
433	2,4-Dibromodiphenyl ether	171977-44-9	C1=CC=C(C=C1)OC2=C(C=C(C=C2)Br)Br	C12H8Br2O	2628.52	Not PMT/PM	S	Polycyclic aromatic OC
434	2,4,6-Tribromodiphenyl ether	155999-95-4	C1=CC=C(C=C1)OC2=C(C=C(C=C2Br)Br)Br	C12H7Br3O	2529.96	Not PMT/PM	S	Polycyclic aromatic OC
435	2,6-Dibromodiphenyl ether	51930-04-2	C1=CC=C(C=C1)OC2=C(C=CC=C2Br)Br	C12H8Br2O	2616.28	Not PMT/PM	S	Polycyclic aromatic OC
436	3,4-Dibromodiphenyl ether	189084-59-1	C1=CC=C(C=C1)OC2=CC(=C(C=C2)Br)Br	C12H8Br2O	2636.38	Not PMT/PM	S	Polycyclic aromatic OC
437	3-Bromodiphenyl ether	6876-00-2	C1=CC=C(C=C1)OC2=CC(=CC=C2)Br	C12H9BrO	2724.49	Not PMT/PM	S	Polycyclic aromatic OC
438	P-bromophenyl phenyl ether	101-55-3	C1=CC=C(C=C1)OC2=CC=C(C=C2)Br	C12H9BrO	2731.22	Not PMT/PM	S	Polycyclic aromatic OC
439	1-Bromo-2-phenoxy-benzene	7025-06-1	C1=CC=C(C=C1)OC2=CC=CC=C2Br	C12H9BrO	2718.09	Not PMT/PM	S	Polycyclic aromatic OC
440	2-Bromo-9H-carbazole	3652-90-2	C1=CC=C2C(=C1)C3=C(N2)C=C(C=C3)Br	C12H8BrN	2380.92	Not PMT/PM	S	Polycyclic aromatic OC
441	3-Bromo-9H-carbazole	1592-95-6	C1=CC=C2C(=C1)C3=C(N2)C=CC(=C3)Br	C12H8BrN	2381.92	Not PMT/PM	S	Polycyclic aromatic OC
442	3-Chlorocarbazole	2732-25-4	C1=CC=C2C(=C1)C3=C(N2)C=CC(=C3)Cl	C12H8ClN	2376.96	Not PMT/PM	U	Polycyclic aromatic OC
443	1,3,6-tribromocarbazole	55119-10-3	C1=CC2=C(C=C1Br)C3=C(N2)C(=CC(=C3)Br)Br	C12H6Br3N	2094.09	Not PMT/PM	S	Polycyclic aromatic OC
444	3,6-Dibromocarbazole	6825-20-3	C1=CC2=C(C=C1Br)C3=C(N2)C=CC(=C3)Br	C12H7Br2N	2241.47	Not PMT/PM	U	Polycyclic aromatic OC
445	2,7-Dibromocarbazole	136630-39-2	C1=CC2=C(C=C1Br)NC3=C2C=CC(=C3)Br	C12H7Br2N	2238.25	Not PMT/PM	U	Polycyclic aromatic OC
446	1-Bromo-3,6-dichloro-9H-carbazole	100125-05-1	C1=CC2=C(C=C1Cl)C3=C(N2)C(=CC(=C3)Cl)Br	C12H6BrCl2N	2070.44	Not PMT/PM	S	Polycyclic aromatic OC
447	Oxychlordane	26940-75-0	C12C(C(C3(C1O3)Cl)Cl)C4(C(=C(C2(C4(Cl)Cl)Cl)Cl)Cl)Cl	C10H4Cl8O	1884.09	Candidate PMT/vPvM	S	Cyclic aliphatic OC
448	Heptachlor epoxide	1024-57-3	C12C(C(C3C1O3)Cl)C4(C(=C(C2(C4(Cl)Cl)Cl)Cl)Cl)Cl	C10H5Cl7O	2009.48	Candidate PMT/vPvM	S	Cyclic aliphatic OC
449	Endrin aldehyde	7421-93-4	C1C(C2C3C1C4C5(C2(C(C3(C45Cl)Cl)(Cl)Cl)Cl)Cl)C=O	C12H8Cl6O	1699.55	Candidate PMT/vPvM	S	Cyclic aliphatic OC
450	Endrin ketone	53494-70-5	C1C2C3C4C1C(=O)C2C5(C3(C(C4(C5Cl)Cl)(Cl)Cl)Cl)Cl	C12H8Cl6O	1630.58	Candidate PMT/vPvM	S	Cyclic aliphatic OC
451	Hexamethylbenzene	87-85-4	CC1=C(C(=C(C(=C1C)C)C)C)C	C12H18	3004.72	Not PMT/PM	S	Monocyclic aromatic OC
452	Tri-n-pentyl-phosphate	2528-38-3	CCCCCOP(=O)(OCCCCC)OCCCCC	C15H33O4P	2297.44	Not PMT/PM	S	Noncyclic OC
453	Tri-n-propyl-phosphate	513-08-6	CCCOP(=O)(OCCC)OCCC	C9H21O4P	2962.16	Candidate PMT/vPvM	S	Noncyclic OC
454	β-HCH	319-85-7	Cl[C@H]1[C@H](Cl)[C@@H](Cl)[C@H](Cl)[C@@H](Cl)[C@@H]1Cl	C6H6Cl6	3034.72	Not PMT/PM	S	Monocyclic aromatic OC
455	δ-HCH	319-86-8	Cl[C@H]1[C@H](Cl)[C@@H](Cl)[C@H](Cl)[C@@H](Cl)[C@H]1Cl	C6H6Cl6	3034.72	Not PMT/PM	S	Monocyclic aromatic OC
456	α-HCH	319-84-6	Cl[C@H]1[C@H](Cl)[C@@H](Cl)[C@H](Cl)[C@H](Cl)[C@H]1Cl	C6H6Cl6	3034.72	Not PMT/PM	S	Monocyclic aromatic OC
457	ε-HCH	6108-10-7	Cl[C@H]1[C@H](Cl)[C@H](Cl)[C@H](Cl)[C@@H](Cl)[C@H]1Cl	C6H6Cl6	3034.72	Not PMT/PM	S	Monocyclic aromatic OC
458	Pentachloroanisole	1825-21-4	COC1=C(C(=C(C(=C1Cl)Cl)Cl)Cl)Cl	C7H3Cl5O	2949.89	Not PMT/PM	U	Monocyclic aromatic OC
459	Methoxychlor	72-43-5	COC1=CC=C(C=C1)C(C2=CC=C(C=C2)OC)C(Cl)(Cl)Cl	C16H15Cl3O2	1961.74	Not PMT/PM	S	Polycyclic aromatic OC
460	8:2 chlorinated polyfluorinated ether sulfonates		O=S(=O)(O)C(F)(F)C(F)(F)OC(F)(F)C(F)(F)C(F)(F)C(F)(F)C(F)(F)C(F)(F)C(F)(F)C(F)(F)Cl	Cl(CF2)8O(CF2)2 SO3H	2075.42	Candidate PMT/vPvM	S	Noncyclic OC
461	6:2 chlorinated polyfluorinated ether sulfonates	-	O=S(=O)(O)C(F)(F)C(F)(F)OC(F)(F)C(F)(F)C(F)(F)C(F)(F)C(F)(F)C(F)(F)Cl	Cl(CF2)6O(CF2)2 SO3H	1934.59	Candidate PMT/vPvM	S	Noncyclic OC
462	Triphenylphosphine oxide	791-28-6	C1=CC=C(C=C1)P(=O)(C2=CC=CC=C2)C3=CC=CC=C3	C18H15OP	1985.05	Not PMT/PM	S	Polycyclic aromatic OC
463	Naphthalene	91-20-3	C1=CC=C2C=CC=CC2=C1	C10H8	2991.99	Candidate PMT/vPvM	U	Polycyclic aromatic OC

## Sheet: Table S5
Table S5. The concentration and distribution of PMT/vPvM substances on active soil layer of Tibetan permafrost
References	longitude	latitude	Sum PMT/vPvM concentrations(ng/g dw) in NER	Sum PMT/vPvM concentrations(ng/g dw) in EF	Sum PMT/vPvM concentrations(ng/g dw)
1	94.126	35.719	6048.38	751.91	6800.29
1	93.866	35.516	20286.8	204.5	20491.3
1	93.64	35.47	30626.5	12.8597	30639.4
1	93.27	35.291	37151.3	31.715	37183.1
1	93.04	35.152	7894.34	96.9	7991.24
1	92.904	34.777	204455	89.6017	204545
1	92.509	34.293	61685.3	407.253	62092.6
1	92.335	34.088	6029.87	122.76	6152.63
1	92.278	33.786	46929.8	18.6	46948.4
1	91.896	33.323	124137	0.24	124137
1	91.791	33.089	129126	4.1	129130
1	92.033	33.041	214646	36.59	214683
1	92.005	33.031	529160	88.89	529249
1	91.995	33.023	14196.5	11	14207.5
1	91.991	33.015	208456	2.18	208459
1	91.989	33.013	536806	0.27	536806
1	91.615	32.977	224953	0	224953
1	91.604	32.967	669944	131.74	670075
1	91.676	29.745	29940.8	178.3	30119.1
1	91.704	29.727	12986.9	129.4	13116.3
1	91.689	29.734	610865	1555.12	612420
1	91.733	29.716	587888	512.27	588400
1	91.682	29.704	173855	216.686	174071
15	91.344	29.678		1.77	1.77
15	79.714	33.39		1.57	1.57
15	79.34	33.357		1.57	1.57
15	90.996	30.777		1.17	1.17
15	90.966	30.767		1.17	1.17
15	94.713	29.772		1.73	1.73
15	94.741	29.779		1.73	1.73

## Sheet: Table S6
Table S6. The MACCS molecular fingerprints of the PMT/vPvM substances in permafrost
No.	Compounds	CAS	SMILES	MACCSFP1	MACCSFP2	MACCSFP3	MACCSFP4	MACCSFP5	MACCSFP6	MACCSFP7	MACCSFP8	MACCSFP9	MACCSFP10	MACCSFP11	MACCSFP12	MACCSFP13	MACCSFP14	MACCSFP15	MACCSFP16	MACCSFP17	MACCSFP18	MACCSFP19	MACCSFP20	MACCSFP21	MACCSFP22	MACCSFP23	MACCSFP24	MACCSFP25	MACCSFP26	MACCSFP27	MACCSFP28	MACCSFP29	MACCSFP30	MACCSFP31	MACCSFP32	MACCSFP33	MACCSFP34	MACCSFP35	MACCSFP36	MACCSFP37	MACCSFP38	MACCSFP39	MACCSFP40	MACCSFP41	MACCSFP42	MACCSFP43	MACCSFP44	MACCSFP45	MACCSFP46
1	Pentachloroethane	76-01-7	C(C(Cl)(Cl)Cl)(Cl)Cl	0	0	0	0	0	0	0	0	0	0	0	0	0	0	0	0	0	0	0	0	0	0	0	0	0	0	0	0	0	0	0	0	0	0	0	0	0	0	0	0	0	0	0	0	0	0
2	1,2-Dichloro-3-butene	760-23-6	C=CC(CCl)Cl	0	0	0	0	0	0	0	0	0	0	0	0	0	0	0	0	0	0	0	0	0	0	0	0	0	0	0	0	0	0	0	0	0	1	0	0	0	0	0	0	0	0	0	0	0	0
3	1,4-Dichloro-2-butene	110-57-6	C(C=CCCl)Cl	0	0	0	0	0	0	0	0	0	0	0	0	0	0	0	0	0	0	0	0	0	0	0	0	0	0	0	0	0	0	0	0	0	0	0	0	0	0	0	0	0	0	0	0	0	0
4	Chlorooctane	111-85-3	CCCCCCCCCl	0	0	0	0	0	0	0	0	0	0	0	0	0	0	0	0	0	0	0	0	0	0	0	0	0	0	0	0	0	0	0	0	0	0	0	0	0	0	0	0	0	0	0	0	0	0
5	Trichloroacetone	921-03-9	C(C(=O)C(Cl)Cl)Cl	0	0	0	0	0	0	0	0	0	0	0	0	0	0	0	0	0	0	0	0	0	0	0	0	0	0	0	0	0	0	0	0	0	0	0	0	0	0	0	0	0	0	0	0	0	0
6	3-Chloro-2-butanone	4091-39-8	CC(C(=O)C)Cl	0	0	0	0	0	0	0	0	0	0	0	0	0	0	0	0	0	0	0	0	0	0	0	0	0	0	0	0	0	0	0	0	0	0	0	0	0	0	0	0	0	0	0	0	0	0
7	Chlorobutanol	57-15-8	CC(C)(C(Cl)(Cl)Cl)O	0	0	0	0	0	0	0	0	0	0	0	0	0	0	0	0	0	0	0	0	0	0	0	0	0	0	0	0	0	0	0	0	0	0	0	0	0	0	0	0	0	0	0	0	0	0
8	Diethoxy-chloroethane	621-62-5	CCOC(CCl)OCC	0	0	0	0	0	0	0	0	0	0	0	0	0	0	0	0	0	0	0	0	0	0	0	0	0	0	0	0	0	0	0	0	0	0	0	0	0	0	0	0	0	0	0	0	0	0
9	Chloroacetic acid ethyl ester	105-39-5	CCOC(=O)CCl	0	0	0	0	0	0	0	0	0	0	0	0	0	0	0	0	0	0	0	0	0	0	0	0	0	0	0	0	0	0	0	0	0	0	0	0	0	0	0	0	0	0	0	0	0	0
10	Chlorobenzene	108-90-7	C1=CC=C(C=C1)Cl	0	0	0	0	0	0	0	0	0	0	0	0	0	0	0	0	0	0	0	0	0	0	0	0	0	0	0	0	0	0	0	0	0	0	0	0	0	0	0	0	0	0	0	0	0	0
11	Dichlorobenzene	106-46-7	C1=CC(=CC=C1Cl)Cl	0	0	0	0	0	0	0	0	0	0	0	0	0	0	0	0	0	0	0	0	0	0	0	0	0	0	0	0	0	0	0	0	0	0	0	0	0	0	0	0	0	0	0	0	0	0
12	Hexachlorobenzene	118-74-1	C1(=C(C(=C(C(=C1Cl)Cl)Cl)Cl)Cl)Cl	0	0	0	0	0	0	0	0	0	0	0	0	0	0	0	0	0	0	0	0	0	0	0	0	0	0	0	0	0	0	0	0	0	0	0	0	0	0	0	0	0	0	0	0	0	0
13	Dichloro(toluene)	95-73-8	CC1=C(C=C(C=C1)Cl)Cl	0	0	0	0	0	0	0	0	0	0	0	0	0	0	0	0	0	0	0	0	0	0	0	0	0	0	0	0	0	0	0	0	0	0	0	0	0	0	0	0	0	0	0	0	0	0
14	Tribromophenol	118-79-6	C1=C(C=C(C(=C1Br)O)Br)Br	0	0	0	0	0	0	0	0	0	0	0	0	0	0	0	0	0	0	0	0	0	0	0	0	0	0	0	0	0	0	0	0	0	0	0	0	0	0	0	0	0	0	0	0	0	1
15	Octachlorodibenzo-p-dioxin	3268-87-9	C12=C(C(=C(C(=C1Cl)Cl)Cl)Cl)OC3=C(O2)C(=C(C(=C3Cl)Cl)Cl)Cl	0	0	0	0	0	0	0	0	0	0	0	0	0	0	0	0	0	0	0	0	0	0	0	0	0	0	0	0	0	0	0	0	0	0	0	0	0	0	0	0	0	0	0	0	0	0
16	cis-Nonachlor	5103-73-1	[C@@H]12[C@@H]([C@H](C([C@H]1Cl)Cl)Cl)[C@]3(C(=C([C@@]2(C3(Cl)Cl)Cl)Cl)Cl)Cl	0	0	0	0	0	0	0	0	0	0	0	0	0	0	0	0	0	0	0	0	0	0	0	0	0	0	0	0	0	0	0	0	0	0	0	0	0	0	0	0	0	0	0	0	0	0
17	Perfluorotetradecanoic acid	376-06-7	C(=O)(C(C(C(C(C(C(C(C(C(C(C(C(C(F)(F)F)(F)F)(F)F)(F)F)(F)F)(F)F)(F)F)(F)F)(F)F)(F)F)(F)F)(F)F)(F)F)O	0	0	0	0	0	0	0	0	0	0	0	0	0	0	0	0	0	0	0	0	0	0	0	0	0	0	0	0	0	0	0	0	0	0	0	0	0	0	0	0	0	1	0	0	0	0
18	Perfluorotridecanoic acid	72629-94-8	C(=O)(C(C(C(C(C(C(C(C(C(C(C(C(F)(F)F)(F)F)(F)F)(F)F)(F)F)(F)F)(F)F)(F)F)(F)F)(F)F)(F)F)(F)F)O	0	0	0	0	0	0	0	0	0	0	0	0	0	0	0	0	0	0	0	0	0	0	0	0	0	0	0	0	0	0	0	0	0	0	0	0	0	0	0	0	0	1	0	0	0	0
19	Perfluorododecanoate acid	307-55-1	C(=O)(C(C(C(C(C(C(C(C(C(C(C(F)(F)F)(F)F)(F)F)(F)F)(F)F)(F)F)(F)F)(F)F)(F)F)(F)F)(F)F)O	0	0	0	0	0	0	0	0	0	0	0	0	0	0	0	0	0	0	0	0	0	0	0	0	0	0	0	0	0	0	0	0	0	0	0	0	0	0	0	0	0	1	0	0	0	0
20	Perfluoroundecanoate acid	2058-94-8	C(=O)(C(C(C(C(C(C(C(C(C(C(F)(F)F)(F)F)(F)F)(F)F)(F)F)(F)F)(F)F)(F)F)(F)F)(F)F)O	0	0	0	0	0	0	0	0	0	0	0	0	0	0	0	0	0	0	0	0	0	0	0	0	0	0	0	0	0	0	0	0	0	0	0	0	0	0	0	0	0	1	0	0	0	0
21	Perfluorodecanoate acid	335-76-2	C(=O)(C(C(C(C(C(C(C(C(C(F)(F)F)(F)F)(F)F)(F)F)(F)F)(F)F)(F)F)(F)F)(F)F)O	0	0	0	0	0	0	0	0	0	0	0	0	0	0	0	0	0	0	0	0	0	0	0	0	0	0	0	0	0	0	0	0	0	0	0	0	0	0	0	0	0	1	0	0	0	0
22	Perfluorononanoate acid	375-95-1	C(=O)(C(C(C(C(C(C(C(C(F)(F)F)(F)F)(F)F)(F)F)(F)F)(F)F)(F)F)(F)F)O	0	0	0	0	0	0	0	0	0	0	0	0	0	0	0	0	0	0	0	0	0	0	0	0	0	0	0	0	0	0	0	0	0	0	0	0	0	0	0	0	0	1	0	0	0	0
23	Perfluorooctanoic acid acid	335-67-1	C(=O)(C(C(C(C(C(C(C(F)(F)F)(F)F)(F)F)(F)F)(F)F)(F)F)(F)F)O	0	0	0	0	0	0	0	0	0	0	0	0	0	0	0	0	0	0	0	0	0	0	0	0	0	0	0	0	0	0	0	0	0	0	0	0	0	0	0	0	0	1	0	0	0	0
24	Perfluoroheptanoate acid	375-85-9	C(=O)(C(C(C(C(C(C(F)(F)F)(F)F)(F)F)(F)F)(F)F)(F)F)O	0	0	0	0	0	0	0	0	0	0	0	0	0	0	0	0	0	0	0	0	0	0	0	0	0	0	0	0	0	0	0	0	0	0	0	0	0	0	0	0	0	1	0	0	0	0
25	Perfluoroheptanoic acid	2706-90-3	C(=O)(C(C(C(C(F)(F)F)(F)F)(F)F)(F)F)O	0	0	0	0	0	0	0	0	0	0	0	0	0	0	0	0	0	0	0	0	0	0	0	0	0	0	0	0	0	0	0	0	0	0	0	0	0	0	0	0	0	1	0	0	0	0
26	Sodium dodecafluoro-3H-4,8-dioxanonanoate	919005-14-4	C(C(C(=O)O)(F)F)(OC(C(C(OC(F)(F)F)(F)F)(F)F)(F)F)F	0	0	0	0	0	0	0	0	0	0	0	0	0	0	0	0	0	0	0	0	0	0	0	0	0	0	0	0	0	0	0	0	0	0	0	0	0	0	0	0	0	1	0	0	0	0
27	perfluorooctane sulfonamide	754-91-6	C(C(C(C(C(F)(F)S(=O)(=O)N)(F)F)(F)F)(F)F)(C(C(C(F)(F)F)(F)F)(F)F)(F)F	0	0	0	0	0	0	0	0	0	0	0	0	0	0	0	0	0	0	0	0	0	0	0	0	0	0	0	0	0	0	0	1	1	0	0	0	0	0	0	0	0	1	0	0	0	0
28	Perfluorooctane sulfonic acid	1763-23-1	C(C(C(C(C(F)(F)S(=O)(=O)O)(F)F)(F)F)(F)F)(C(C(C(F)(F)F)(F)F)(F)F)(F)F	0	0	0	0	0	0	0	0	0	0	0	0	0	0	0	0	0	0	0	0	0	0	0	0	0	0	0	0	0	0	0	0	0	0	0	0	0	0	1	1	0	1	0	0	0	0
29	Perfluorohexane sulfonate	355-46-4	C(C(C(C(F)(F)S(=O)(=O)O)(F)F)(F)F)(C(C(F)(F)F)(F)F)(F)F	0	0	0	0	0	0	0	0	0	0	0	0	0	0	0	0	0	0	0	0	0	0	0	0	0	0	0	0	0	0	0	0	0	0	0	0	0	0	1	1	0	1	0	0	0	0
30	Perfluorobutane sulfonate	375-73-5	C(C(C(F)(F)S(=O)(=O)O)(F)F)(C(F)(F)F)(F)F	0	0	0	0	0	0	0	0	0	0	0	0	0	0	0	0	0	0	0	0	0	0	0	0	0	0	0	0	0	0	0	0	0	0	0	0	0	0	1	1	0	1	0	0	0	0
31	Tris (2-chloro-1-(chloromethyl)ethyl) phosphate	13674-87-8	C(C(CCl)OP(=O)(OC(CCl)CCl)OC(CCl)CCl)Cl	0	0	0	0	0	0	0	0	0	0	0	0	0	0	0	0	0	0	0	0	0	0	0	0	0	0	0	0	1	0	0	0	0	0	0	0	0	0	0	0	0	0	0	0	0	0
32	Tris (2-chloroethyl) phosphate	115-96-8	C(CCl)OP(=O)(OCCCl)OCCCl	0	0	0	0	0	0	0	0	0	0	0	0	0	0	0	0	0	0	0	0	0	0	0	0	0	0	0	0	1	0	0	0	0	0	0	0	0	0	0	0	0	0	0	0	0	0
33	6:2 fluorotelomer sulfonate	27619-97-2	C(CS(=O)(=O)O)C(C(C(C(C(C(F)(F)F)(F)F)(F)F)(F)F)(F)F)(F)F	0	0	0	0	0	0	0	0	0	0	0	0	0	0	0	0	0	0	0	0	0	0	0	0	0	0	0	0	0	0	0	0	0	0	0	0	0	0	1	1	0	1	0	0	0	0
34	Decabromodiphenyl ether	1163-19-5	C1(=C(C(=C(C(=C1Br)Br)Br)Br)Br)OC2=C(C(=C(C(=C2Br)Br)Br)Br)Br	0	0	0	0	0	0	0	0	0	0	0	0	0	0	0	0	0	0	0	0	0	0	0	0	0	0	0	0	0	0	0	0	0	0	0	0	0	0	0	0	0	0	0	0	0	1
35	Octachlorostyrene	29082-74-4	C1(=C(C(=C(C(=C1Cl)Cl)Cl)Cl)Cl)C(=C(Cl)Cl)Cl	0	0	0	0	0	0	0	0	0	0	0	0	0	0	0	0	0	0	0	0	1	0	0	0	0	0	0	0	0	0	0	0	0	0	0	0	0	0	0	0	0	0	0	0	0	0
36	Endrin	72-20-8	C1[C@@H]2[C@@H]3[C@H]([C@H]1[C@H]4[C@@H]2O4)[C@@]5(C(=C([C@]3(C5(Cl)Cl)Cl)Cl)Cl)Cl	0	0	0	0	0	0	0	0	0	0	0	0	0	0	0	1	0	0	1	0	0	1	0	0	0	0	0	0	0	0	0	0	0	0	0	0	0	0	0	0	0	0	0	0	0	0
37	Dieldrin	60-57-1	C1[C@@H]2[C@H]3[C@@H]([C@H]1[C@H]4[C@@H]2O4)[C@]5(C(=C([C@@]3(C5(Cl)Cl)Cl)Cl)Cl)Cl	0	0	0	0	0	0	0	0	0	0	0	0	0	0	0	1	0	0	1	0	0	1	0	0	0	0	0	0	0	0	0	0	0	0	0	0	0	0	0	0	0	0	0	0	0	0
38	Aldrin	309-00-2	C1[C@@H]2C=C[C@H]1[C@H]3[C@@H]2[C@]4(C(=C([C@@]3(C4(Cl)Cl)Cl)Cl)Cl)Cl	0	0	0	0	0	0	0	0	0	0	0	0	0	0	0	0	0	0	0	0	0	0	0	0	0	0	0	0	0	0	0	0	0	0	0	0	0	0	0	0	0	0	0	0	0	0
39	Pentachlorobenzene	608-93-5	C1=C(C(=C(C(=C1Cl)Cl)Cl)Cl)Cl	0	0	0	0	0	0	0	0	0	0	0	0	0	0	0	0	0	0	0	0	0	0	0	0	0	0	0	0	0	0	0	0	0	0	0	0	0	0	0	0	0	0	0	0	0	0
40	2,3',4',6-Tetrabromodiphenyl Ether	189084-62-6	C1=CC(=C(C(=C1)Br)OC2=CC(=C(C=C2)Br)Br)Br	0	0	0	0	0	0	0	0	0	0	0	0	0	0	0	0	0	0	0	0	0	0	0	0	0	0	0	0	0	0	0	0	0	0	0	0	0	0	0	0	0	0	0	0	0	1
41	2,2',3,4,4',5'-Hexachlorobiphenyl	35065-28-2	C1=CC(=C(C(=C1C2=CC(=C(C=C2Cl)Cl)Cl)Cl)Cl)Cl	0	0	0	0	0	0	0	0	0	0	0	0	0	0	0	0	0	0	0	0	0	0	0	0	0	0	0	0	0	0	0	0	0	0	0	0	0	0	0	0	0	0	0	0	0	0
42	2,2',4,4'-Tetrabromodiphenyl ether	5436-43-1	C1=CC(=C(C=C1Br)Br)OC2=C(C=C(C=C2)Br)Br	0	0	0	0	0	0	0	0	0	0	0	0	0	0	0	0	0	0	0	0	0	0	0	0	0	0	0	0	0	0	0	0	0	0	0	0	0	0	0	0	0	0	0	0	0	1
43	2,2',4,4',6-Pentabromodiphenyl ether	189084-64-8	C1=CC(=C(C=C1Br)Br)OC2=C(C=C(C=C2Br)Br)Br	0	0	0	0	0	0	0	0	0	0	0	0	0	0	0	0	0	0	0	0	0	0	0	0	0	0	0	0	0	0	0	0	0	0	0	0	0	0	0	0	0	0	0	0	0	1
44	Pentabromodiphenyl ethers	60348-60-9	C1=CC(=C(C=C1Br)Br)OC2=CC(=C(C=C2Br)Br)Br	0	0	0	0	0	0	0	0	0	0	0	0	0	0	0	0	0	0	0	0	0	0	0	0	0	0	0	0	0	0	0	0	0	0	0	0	0	0	0	0	0	0	0	0	0	1
45	2,3',4',5-Tetrachlorobiphenyl	32598-11-1	C1=CC(=C(C=C1C2=C(C=CC(=C2)Cl)Cl)Cl)Cl	0	0	0	0	0	0	0	0	0	0	0	0	0	0	0	0	0	0	0	0	0	0	0	0	0	0	0	0	0	0	0	0	0	0	0	0	0	0	0	0	0	0	0	0	0	0
46	2,3',4,4',5-Pentachlorobiphenyl	31508-00-6	C1=CC(=C(C=C1C2=CC(=C(C=C2Cl)Cl)Cl)Cl)Cl	0	0	0	0	0	0	0	0	0	0	0	0	0	0	0	0	0	0	0	0	0	0	0	0	0	0	0	0	0	0	0	0	0	0	0	0	0	0	0	0	0	0	0	0	0	0
47	2,2',4,5,5'-Pentachlorobiphenyl	37680-73-2	C1=CC(=C(C=C1Cl)C2=CC(=C(C=C2Cl)Cl)Cl)Cl	0	0	0	0	0	0	0	0	0	0	0	0	0	0	0	0	0	0	0	0	0	0	0	0	0	0	0	0	0	0	0	0	0	0	0	0	0	0	0	0	0	0	0	0	0	0
48	p, p′-DDE	72-55-9	C1=CC(=CC=C1C(=C(Cl)Cl)C2=CC=C(C=C2)Cl)Cl	0	0	0	0	0	0	0	0	0	0	0	0	0	0	0	0	0	0	0	0	1	0	0	0	0	0	0	0	0	0	0	0	0	0	0	0	0	0	0	0	0	0	0	0	0	0
49	p, p'-DDT	50-29-3	C1=CC(=CC=C1C(C2=CC=C(C=C2)Cl)C(Cl)(Cl)Cl)Cl	0	0	0	0	0	0	0	0	0	0	0	0	0	0	0	0	0	0	0	0	0	0	0	0	0	0	0	0	0	0	0	0	0	0	0	0	0	0	0	0	0	0	0	0	0	0
50	p, p′-DDD	72-54-8	C1=CC(=CC=C1C(C2=CC=C(C=C2)Cl)C(Cl)Cl)Cl	0	0	0	0	0	0	0	0	0	0	0	0	0	0	0	0	0	0	0	0	0	0	0	0	0	0	0	0	0	0	0	0	0	0	0	0	0	0	0	0	0	0	0	0	0	0
51	Heptachlor	76-44-8	C1=CC(C2C1C3(C(=C(C2(C3(Cl)Cl)Cl)Cl)Cl)Cl)Cl	0	0	0	0	0	0	0	0	0	0	0	0	0	0	0	0	0	0	0	0	0	0	0	0	0	0	0	0	0	0	0	0	0	0	0	0	0	0	0	0	0	0	0	0	0	0
52	Tri-phenyl-phosphate	115-86-6	C1=CC=C(C=C1)OP(=O)(OC2=CC=CC=C2)OC3=CC=CC=C3	0	0	0	0	0	0	0	0	0	0	0	0	0	0	0	0	0	0	0	0	0	0	0	0	0	0	0	0	1	0	0	0	0	0	0	0	0	0	0	0	0	0	0	0	0	0
53	Chrysene	218-01-9	C1=CC=C2C(=C1)C=CC3=C2C=CC4=CC=CC=C43	0	0	0	0	0	0	0	0	0	0	0	0	0	0	0	0	0	0	0	0	0	0	0	0	0	0	0	0	0	0	0	0	0	0	0	0	0	0	0	0	0	0	0	0	0	0
54	Phenanthrene	85-01-8	C1=CC=C2C(=C1)C=CC3=CC=CC=C32	0	0	0	0	0	0	0	0	0	0	0	0	0	0	0	0	0	0	0	0	0	0	0	0	0	0	0	0	0	0	0	0	0	0	0	0	0	0	0	0	0	0	0	0	0	0
55	Dibenzo[a,h]anthracene	53-70-3	C1=CC=C2C(=C1)C=CC3=CC4=C(C=CC5=CC=CC=C54)C=C32	0	0	0	0	0	0	0	0	0	0	0	0	0	0	0	0	0	0	0	0	0	0	0	0	0	0	0	0	0	0	0	0	0	0	0	0	0	0	0	0	0	0	0	0	0	0
56	Benz[a]anthracene	56-55-3	C1=CC=C2C(=C1)C=CC3=CC4=CC=CC=C4C=C32	0	0	0	0	0	0	0	0	0	0	0	0	0	0	0	0	0	0	0	0	0	0	0	0	0	0	0	0	0	0	0	0	0	0	0	0	0	0	0	0	0	0	0	0	0	0
57	Indeno[1,2,3-cd]pyrene	193-39-5	C1=CC=C2C(=C1)C3=C4C2=CC5=CC=CC6=C5C4=C(C=C6)C=C3	0	0	0	0	0	0	0	0	0	0	0	0	0	0	0	0	0	0	0	0	0	0	0	0	0	0	0	0	0	0	0	0	0	0	0	0	0	0	0	0	0	0	0	0	0	0
58	Carbazole	86-74-8	C1=CC=C2C(=C1)C3=CC=CC=C3N2	0	0	0	0	0	0	0	0	0	0	0	0	0	0	0	0	0	0	0	0	0	0	0	0	0	0	0	0	0	0	0	0	0	0	0	0	0	0	0	0	0	0	0	0	0	0
59	Fluoranthene	206-44-0	C1=CC=C2C(=C1)C3=CC=CC4=C3C2=CC=C4	0	0	0	0	0	0	0	0	0	0	0	0	0	0	0	0	0	0	0	0	0	0	0	0	0	0	0	0	0	0	0	0	0	0	0	0	0	0	0	0	0	0	0	0	0	0
60	Anthracene	120-12-7	C1=CC=C2C=C3C=CC=CC3=CC2=C1	0	0	0	0	0	0	0	0	0	0	0	0	0	0	0	0	0	0	0	0	0	0	0	0	0	0	0	0	0	0	0	0	0	0	0	0	0	0	0	0	0	0	0	0	0	0
61	Benz[k]fluoranthene	207-08-9	C1=CC=C2C=C3C4=CC=CC5=C4C(=CC=C5)C3=CC2=C1	0	0	0	0	0	0	0	0	0	0	0	0	0	0	0	0	0	0	0	0	0	0	0	0	0	0	0	0	0	0	0	0	0	0	0	0	0	0	0	0	0	0	0	0	0	0
62	Benz[b]fluoranthene	205-99-2	C1=CC=C2C3=C4C(=CC=C3)C5=CC=CC=C5C4=CC2=C1	0	0	0	0	0	0	0	0	0	0	0	0	0	0	0	0	0	0	0	0	0	0	0	0	0	0	0	0	0	0	0	0	0	0	0	0	0	0	0	0	0	0	0	0	0	0
63	Benz[a]pyrene	50-32-8	C1=CC=C2C3=C4C(=CC2=C1)C=CC5=C4C(=CC=C5)C=C3	0	0	0	0	0	0	0	0	0	0	0	0	0	0	0	0	0	0	0	0	0	0	0	0	0	0	0	0	0	0	0	0	0	0	0	0	0	0	0	0	0	0	0	0	0	0
64	Acenaphthylene	208-96-8	C1=CC2=C3C(=C1)C=CC3=CC=C2	0	0	0	0	0	0	0	0	0	0	0	0	0	0	0	0	0	0	0	0	0	0	0	0	0	0	0	0	0	0	0	0	0	0	0	0	0	0	0	0	0	0	0	0	0	0
65	Pyrene	129-00-0	C1=CC2=C3C(=C1)C=CC4=CC=CC(=C43)C=C2	0	0	0	0	0	0	0	0	0	0	0	0	0	0	0	0	0	0	0	0	0	0	0	0	0	0	0	0	0	0	0	0	0	0	0	0	0	0	0	0	0	0	0	0	0	0
66	Benzo[ghi]perylene	191-24-2	C1=CC2=C3C(=C1)C4=CC=CC5=C4C6=C(C=C5)C=CC(=C36)C=C2	0	0	0	0	0	0	0	0	0	0	0	0	0	0	0	0	0	0	0	0	0	0	0	0	0	0	0	0	0	0	0	0	0	0	0	0	0	0	0	0	0	0	0	0	0	0
67	Mirex	2385-85-5	C12(C3(C4(C5(C3(C(C1(C5(C2(C4(Cl)Cl)Cl)Cl)Cl)(Cl)Cl)Cl)Cl)Cl)Cl)Cl	0	0	0	0	0	0	0	0	0	0	1	0	0	0	0	0	0	0	1	0	0	0	0	0	0	0	0	0	0	0	0	0	0	0	0	0	0	0	0	0	0	0	0	0	0	0
68	Fluorene	86-73-7	C1C2=CC=CC=C2C3=CC=CC=C31	0	0	0	0	0	0	0	0	0	0	0	0	0	0	0	0	0	0	0	0	0	0	0	0	0	0	0	0	0	0	0	0	0	0	0	0	0	0	0	0	0	0	0	0	0	0
69	Acenaphthene	83-32-9	C1CC2=CC=CC3=C2C1=CC=C3	0	0	0	0	0	0	0	0	0	0	0	0	0	0	0	0	0	0	0	0	0	0	0	0	0	0	0	0	0	0	0	0	0	0	0	0	0	0	0	0	0	0	0	0	0	0
70	Tri-iso-butyl-phosphate	126-71-6	CC(C)COP(=O)(OCC(C)C)OCC(C)C	0	0	0	0	0	0	0	0	0	0	0	0	0	0	0	0	0	0	0	0	0	0	0	0	0	0	0	0	1	0	0	0	0	0	0	0	0	0	0	0	0	0	0	0	0	0
71	Tris (2-chloroisopropyl) phosphate	13674-84-5	CC(CCl)OP(=O)(OC(C)CCl)OC(C)CCl	0	0	0	0	0	0	0	0	0	0	0	0	0	0	0	0	0	0	0	0	0	0	0	0	0	0	0	0	1	0	0	0	0	0	0	0	0	0	0	0	0	0	0	0	0	0
72	Tri-cresyl-phosphate (Four isomers)	1330-78-5	CC1=CC=C(C=C1)OP(=O)(OC2=CC=C(C=C2)C)OC3=CC=C(C=C3)C	0	0	0	0	0	0	0	0	0	0	0	0	0	0	0	0	0	0	0	0	0	0	0	0	0	0	0	0	1	0	0	0	0	0	0	0	0	0	0	0	0	0	0	0	0	0
73	Cresyl diphenyl phosphate	26444-49-5	CC1=CC=C(C=C1)OP(=O)(OC2=CC=CC=C2)OC3=CC=CC=C3	0	0	0	0	0	0	0	0	0	0	0	0	0	0	0	0	0	0	0	0	0	0	0	0	0	0	0	0	1	0	0	0	0	0	0	0	0	0	0	0	0	0	0	0	0	0
74	2-Ethylhexyl diphenyl phosphate	1241-94-7	CCCCC(CC)COP(=O)(OC1=CC=CC=C1)OC2=CC=CC=C2	0	0	0	0	0	0	0	0	0	0	0	0	0	0	0	0	0	0	0	0	0	0	0	0	0	0	0	0	1	0	0	0	0	0	0	0	0	0	0	0	0	0	0	0	0	0
75	Tri (2-ethylhexyl) phosphate	78-42-2	CCCCC(CC)COP(=O)(OCC(CC)CCCC)OCC(CC)CCCC	0	0	0	0	0	0	0	0	0	0	0	0	0	0	0	0	0	0	0	0	0	0	0	0	0	0	0	0	1	0	0	0	0	0	0	0	0	0	0	0	0	0	0	0	0	0
76	Tri (2-butoxyethyl) phosphate	78-51-3	CCCCOCCOP(=O)(OCCOCCCC)OCCOCCCC	0	0	0	0	0	0	0	0	0	0	0	0	0	0	0	0	0	0	0	0	0	0	0	0	0	0	0	0	1	0	0	0	0	0	0	0	0	0	0	0	0	0	0	0	0	0
77	Tri-n-butyl-phosphate	126-73-8	CCCCOP(=O)(OCCCC)OCCCC	0	0	0	0	0	0	0	0	0	0	0	0	0	0	0	0	0	0	0	0	0	0	0	0	0	0	0	0	1	0	0	0	0	0	0	0	0	0	0	0	0	0	0	0	0	0
78	Tri-ethyl-phosphate	78-40-0	CCOP(=O)(OCC)OCC	0	0	0	0	0	0	0	0	0	0	0	0	0	0	0	0	0	0	0	0	0	0	0	0	0	0	0	0	1	0	0	0	0	0	0	0	0	0	0	0	0	0	0	0	0	0
79	γ-HCH	58-89-9	Cl[C@H]1[C@H](Cl)[C@@H](Cl)[C@@H](Cl)[C@H](Cl)[C@H]1Cl	0	0	0	0	0	0	0	0	0	0	0	0	0	0	0	0	0	0	0	0	0	0	0	0	0	0	0	0	0	0	0	0	0	0	0	0	0	0	0	0	0	0	0	0	0	0
80	Dibromodichloromethane	594-18-3	C(Cl)(Cl)(Br)Br	0	0	0	0	0	0	0	0	0	0	0	0	0	0	0	0	0	0	0	0	0	0	0	0	0	0	0	0	0	0	0	0	0	0	0	0	0	0	0	0	0	0	0	0	0	1
81	Bromodichloroethane	683-53-4	C(C(Cl)Cl)Br	0	0	0	0	0	0	0	0	0	0	0	0	0	0	0	0	0	0	0	0	0	0	0	0	0	0	0	0	0	0	0	0	0	0	0	0	0	0	0	0	0	0	0	0	0	1
82	Dibromochloroethane	27949-36-6	C(C(Br)Br)Cl	0	0	0	0	0	0	0	0	0	0	0	0	0	0	0	0	0	0	0	0	0	0	0	0	0	0	0	0	0	0	0	0	0	0	0	0	0	0	0	0	0	0	0	0	0	1
83	Bromotetrachlorofluoroethane		FC(Cl)(Br)C(Cl)(Cl)Cl	0	0	0	0	0	0	0	0	0	0	0	0	0	0	0	0	0	0	0	0	0	0	0	0	0	0	0	0	0	0	0	0	0	0	0	0	0	0	0	0	0	1	0	0	0	1
84	Bromochlorofluoroethene		C(=C(F)Cl)Br	0	0	0	0	0	0	0	0	0	0	0	0	0	0	0	0	0	0	0	0	1	0	0	0	0	0	0	0	0	0	0	0	0	0	0	0	0	0	0	0	0	1	0	0	0	1
85	Bromodichloroethene	5870-61-1	C(=C(Cl)Cl)Br	0	0	0	0	0	0	0	0	0	0	0	0	0	0	0	0	0	0	0	0	1	0	0	0	0	0	0	0	0	0	0	0	0	0	0	0	0	0	0	0	0	0	0	0	0	1
86	Bromotrichloroethene	2648-53-5	C(=C(Cl)Br)(Cl)Cl	0	0	0	0	0	0	0	0	0	0	0	0	0	0	0	0	0	0	0	0	1	0	0	0	0	0	0	0	0	0	0	0	0	0	0	0	0	0	0	0	0	0	0	0	0	1
87	Dichloroiodoethene		C(=C(Cl)Cl)I	0	0	0	0	0	0	0	0	0	0	0	0	0	0	0	0	0	0	0	0	1	0	0	0	0	0	1	0	0	0	0	0	0	0	0	0	0	0	0	0	0	0	0	0	0	0
88	Dibromodichloroethene	35653-47-5	C(=C(Cl)Br)(Cl)Br	0	0	0	0	0	0	0	0	0	0	0	0	0	0	0	0	0	0	0	0	1	0	0	0	0	0	0	0	0	0	0	0	0	0	0	0	0	0	0	0	0	0	0	0	0	1
89	Dichlrodiiodoethene		C(=C(Cl)I)(Cl)I	0	0	0	0	0	0	0	0	0	0	0	0	0	0	0	0	0	0	0	0	1	0	0	0	0	0	1	0	0	0	0	0	0	0	0	0	0	0	0	0	0	0	0	0	0	0
90	Bromotrichloropropane		C(C(Cl)Cl)C(Cl)Br	0	0	0	0	0	0	0	0	0	0	0	0	0	0	0	0	0	0	0	0	0	0	0	0	0	0	0	0	0	0	0	0	0	0	0	0	0	0	0	0	0	0	0	0	0	1
91	Bromodichloropropane	17759-88-5	CC(CCl)(Cl)Br	0	0	0	0	0	0	0	0	0	0	0	0	0	0	0	0	0	0	0	0	0	0	0	0	0	0	0	0	0	0	0	0	0	0	0	0	0	0	0	0	0	0	0	0	0	1
92	Hexachloropropane	15600-01-8	C(C(C(Cl)Cl)(Cl)Cl)(Cl)Cl	0	0	0	0	0	0	0	0	0	0	0	0	0	0	0	0	0	0	0	0	0	0	0	0	0	0	0	0	0	0	0	0	0	0	0	0	0	0	0	0	0	0	0	0	0	0
93	Dibromochloropropane	96-12-8	C(C(CBr)Br)Cl	0	0	0	0	0	0	0	0	0	0	0	0	0	0	0	0	0	0	0	0	0	0	0	0	0	0	0	0	0	0	0	0	0	0	0	0	0	0	0	0	0	0	0	0	0	1
94	Dibromodichloropropane	73652-24-1	C(C(C(Cl)Br)Br)Cl	0	0	0	0	0	0	0	0	0	0	0	0	0	0	0	0	0	0	0	0	0	0	0	0	0	0	0	0	0	0	0	0	0	0	0	0	0	0	0	0	0	0	0	0	0	1
95	Trichloroiodopropane		ClCC(Cl)C(Cl)I	0	0	0	0	0	0	0	0	0	0	0	0	0	0	0	0	0	0	0	0	0	0	0	0	0	0	1	0	0	0	0	0	0	0	0	0	0	0	0	0	0	0	0	0	0	0
96	Bromotrichloropropane	13749-37-6	C(CBr)C(Cl)(Cl)Cl	0	0	0	0	0	0	0	0	0	0	0	0	0	0	0	0	0	0	0	0	0	0	0	0	0	0	0	0	0	0	0	0	0	0	0	0	0	0	0	0	0	0	0	0	0	1
97	Bromopentachloropropane		ClC(Cl)(Cl)CC(Cl)(Cl)Br	0	0	0	0	0	0	0	0	0	0	0	0	0	0	0	0	0	0	0	0	0	0	0	0	0	0	0	0	0	0	0	0	0	0	0	0	0	0	0	0	0	0	0	0	0	1
98	Dibromotrichloropropane		C(C(C(Cl)(Cl)Br)Cl)Br	0	0	0	0	0	0	0	0	0	0	0	0	0	0	0	0	0	0	0	0	0	0	0	0	0	0	0	0	0	0	0	0	0	0	0	0	0	0	0	0	0	0	0	0	0	1
99	Dichlorobutane	7581-97-7	CC(C(C)Cl)Cl	0	0	0	0	0	0	0	0	0	0	0	0	0	0	0	0	0	0	0	0	0	0	0	0	0	0	0	0	0	0	0	0	0	0	0	0	0	0	0	0	0	0	0	0	0	0
100	Bromochlorobutane	6940-78-9	C(CCBr)CCl	0	0	0	0	0	0	0	0	0	0	0	0	0	0	0	0	0	0	0	0	0	0	0	0	0	0	0	0	0	0	0	0	0	0	0	0	0	0	0	0	0	0	0	0	0	1
101	Bromochloroiodobutane		ClC(CBr)CCI	0	0	0	0	0	0	0	0	0	0	0	0	0	0	0	0	0	0	0	0	0	0	0	0	0	0	1	0	0	0	0	0	0	0	0	0	0	0	0	0	0	0	0	0	0	1
102	Bromodichlorobutane		CC(C(CBr)Cl)Cl	0	0	0	0	0	0	0	0	0	0	0	0	0	0	0	0	0	0	0	0	0	0	0	0	0	0	0	0	0	0	0	0	0	0	0	0	0	0	0	0	0	0	0	0	0	1
103	1,2,3-Trichloro-1-iodo-butane		CC(Cl)C(Cl)C(Cl)I	0	0	0	0	0	0	0	0	0	0	0	0	0	0	0	0	0	0	0	0	0	0	0	0	0	0	1	0	0	0	0	0	0	0	0	0	0	0	0	0	0	0	0	0	0	0
104	Tetrachlorobutane	3405-32-1	C(C(C(CCl)Cl)Cl)Cl	0	0	0	0	0	0	0	0	0	0	0	0	0	0	0	0	0	0	0	0	0	0	0	0	0	0	0	0	0	0	0	0	0	0	0	0	0	0	0	0	0	0	0	0	0	0
105	Bromotrichlorobutane		ClCC(Cl)C(Br)CCl	0	0	0	0	0	0	0	0	0	0	0	0	0	0	0	0	0	0	0	0	0	0	0	0	0	0	0	0	0	0	0	0	0	0	0	0	0	0	0	0	0	0	0	0	0	1
106	Dibromodichlorobutane		C(C(CBr)Br)C(Cl)Cl	0	0	0	0	0	0	0	0	0	0	0	0	0	0	0	0	0	0	0	0	0	0	0	0	0	0	0	0	0	0	0	0	0	0	0	0	0	0	0	0	0	0	0	0	0	1
107	1,2,4-Trichloro-3-iodobutane		C(C(C(CCl)I)Cl)Cl	0	0	0	0	0	0	0	0	0	0	0	0	0	0	0	0	0	0	0	0	0	0	0	0	0	0	1	0	0	0	0	0	0	0	0	0	0	0	0	0	0	0	0	0	0	0
108	Bromochloroiodobutane		ClCC(Br)C(I)CCl	0	0	0	0	0	0	0	0	0	0	0	0	0	0	0	0	0	0	0	0	0	0	0	0	0	0	1	0	0	0	0	0	0	0	0	0	0	0	0	0	0	0	0	0	0	1
109	Tribromochlorobutane		ClC(CBr)C(Br)CBr	0	0	0	0	0	0	0	0	0	0	0	0	0	0	0	0	0	0	0	0	0	0	0	0	0	0	0	0	0	0	0	0	0	0	0	0	0	0	0	0	0	0	0	0	0	1
110	Dibromochloroiodobutane		ClC(CBr)C(Br)CI	0	0	0	0	0	0	0	0	0	0	0	0	0	0	0	0	0	0	0	0	0	0	0	0	0	0	1	0	0	0	0	0	0	0	0	0	0	0	0	0	0	0	0	0	0	1
111	Bromochlorobutene		C=CC(CBr)Cl	0	0	0	0	0	0	0	0	0	0	0	0	0	0	0	0	0	0	0	0	0	0	0	0	0	0	0	0	0	0	0	0	0	1	0	0	0	0	0	0	0	0	0	0	0	1
112	Chloroiodobutene		CC(=CCI)Cl	0	0	0	0	0	0	0	0	0	0	0	0	0	0	0	0	0	0	0	0	0	0	0	0	0	0	1	0	0	0	0	0	0	0	0	0	0	0	0	0	0	0	0	0	0	0
113	Hexachlorobutene	34973-39-2	C(=C(Cl)Cl)C(C(Cl)Cl)(Cl)Cl	0	0	0	0	0	0	0	0	0	0	0	0	0	0	0	0	0	0	0	0	1	0	0	0	0	0	0	0	0	0	0	0	0	0	0	0	0	0	0	0	0	0	0	0	0	0
114	Bromodichlorobutene		C(C(C=CCl)Cl)Br	0	0	0	0	0	0	0	0	0	0	0	0	0	0	0	0	0	0	0	0	0	0	0	0	0	0	0	0	0	0	0	0	0	0	0	0	0	0	0	0	0	0	0	0	0	1
115	2,3-Dichloro-2-methylbutane	507-45-9	CC(C(C)(C)Cl)Cl	0	0	0	0	0	0	0	0	0	0	0	0	0	0	0	0	0	0	0	0	0	0	0	0	0	0	0	0	0	0	0	0	0	0	0	0	0	0	0	0	0	0	0	0	0	0
116	Bromodichloro-pentane		ClCCC(Cl)CCBr	0	0	0	0	0	0	0	0	0	0	0	0	0	0	0	0	0	0	0	0	0	0	0	0	0	0	0	0	0	0	0	0	0	0	0	0	0	0	0	0	0	0	0	0	0	1
117	1,3-Dichloro-2-(chloromethyl)-2-methylpropane	1067-09-0	CC(CCl)(CCl)CCl	0	0	0	0	0	0	0	0	0	0	0	0	0	0	0	0	0	0	0	0	0	0	0	0	0	0	0	0	0	0	0	0	0	0	0	0	0	0	0	0	0	0	0	0	0	0
118	Dibromochloropentane		C(CBr)C(CCBr)Cl	0	0	0	0	0	0	0	0	0	0	0	0	0	0	0	0	0	0	0	0	0	0	0	0	0	0	0	0	0	0	0	0	0	0	0	0	0	0	0	0	0	0	0	0	0	1
119	Bromochloroiodopentane		C(CCCl)CC(Br)I	0	0	0	0	0	0	0	0	0	0	0	0	0	0	0	0	0	0	0	0	0	0	0	0	0	0	1	0	0	0	0	0	0	0	0	0	0	0	0	0	0	0	0	0	0	1
120	Dibromodichloro-3-(chloromethyl)butane		ClCC(CCl)C(Br)C(Cl)Br	0	0	0	0	0	0	0	0	0	0	0	0	0	0	0	0	0	0	0	0	0	0	0	0	0	0	0	0	0	0	0	0	0	0	0	0	0	0	0	0	0	0	0	0	0	1
121	Undecachloropentane		C(C(C(C(Cl)(Cl)Cl)(Cl)Cl)(Cl)Cl)(C(Cl)(Cl)Cl)Cl	0	0	0	0	0	0	0	0	0	0	0	0	0	0	0	0	0	0	0	0	0	0	0	0	0	0	0	0	0	0	0	0	0	0	0	0	0	0	0	0	0	0	0	0	0	0
122	Chloro-3-methyl-2-butene	17773-65-8	CC(=C(C)Cl)C	0	0	0	0	0	0	0	0	0	0	0	0	0	0	0	0	0	0	0	0	0	0	0	0	0	0	0	0	0	0	0	0	0	0	0	0	0	0	0	0	0	0	0	0	0	0
123	Trichloropentadiene		CC(=C(C(=C)Cl)Cl)Cl	0	0	0	0	0	0	0	0	0	0	0	0	0	0	0	0	0	0	0	0	0	0	0	0	0	0	0	0	0	0	0	0	0	1	0	0	0	0	0	0	0	0	0	0	0	0
124	Bromochloropenten		CCC(=C(C)Br)Cl	0	0	0	0	0	0	0	0	0	0	0	0	0	0	0	0	0	0	0	0	0	0	0	0	0	0	0	0	0	0	0	0	0	0	0	0	0	0	0	0	0	0	0	0	0	1
125	Bromodichloropentadiene		C=C(Br)/C(Cl)=C/CCl	0	0	0	0	0	0	0	0	0	0	0	0	0	0	0	0	0	0	0	0	0	0	0	0	0	0	0	0	0	0	0	0	0	1	0	0	0	0	0	0	0	0	0	0	0	1
126	Bromotrichloropentene		C=CC(Cl)C(Cl)C(Cl)Br	0	0	0	0	0	0	0	0	0	0	0	0	0	0	0	0	0	0	0	0	0	0	0	0	0	0	0	0	0	0	0	0	0	1	0	0	0	0	0	0	0	0	0	0	0	1
127	Dibromodichloro-3-methylbut-1-ene		CC(C(Br)Br)(C(=C)Cl)Cl	0	0	0	0	0	0	0	0	0	0	0	0	0	0	0	0	0	0	0	0	0	0	0	0	0	0	0	0	0	0	0	0	0	1	0	0	0	0	0	0	0	0	0	0	0	1
128	Trichloroiodopentene		C/C(Cl)=C(\Cl)C(Cl)CI	0	0	0	0	0	0	0	0	0	0	0	0	0	0	0	0	0	0	0	0	0	0	0	0	0	0	1	0	0	0	0	0	0	0	0	0	0	0	0	0	0	0	0	0	0	0
129	Chloroiodohexane	34683-73-3	C(CCCI)CCCl	0	0	0	0	0	0	0	0	0	0	0	0	0	0	0	0	0	0	0	0	0	0	0	0	0	0	1	0	0	0	0	0	0	0	0	0	0	0	0	0	0	0	0	0	0	0
130	Dibromochlorohexane		ClC(CCBr)CCCBr	0	0	0	0	0	0	0	0	0	0	0	0	0	0	0	0	0	0	0	0	0	0	0	0	0	0	0	0	0	0	0	0	0	0	0	0	0	0	0	0	0	0	0	0	0	1
131	Chloro-(chloromethyl)-1-pentene	27990-74-5	C=CCC(CCl)CCl	0	0	0	0	0	0	0	0	0	0	0	0	0	0	0	0	0	0	0	0	0	0	0	0	0	0	0	0	0	0	0	0	0	1	0	0	0	0	0	0	0	0	0	0	0	0
132	Trichlorodimethyl-but-1-ene		CC(=C(Cl)Cl)C(C)CCl	0	0	0	0	0	0	0	0	0	0	0	0	0	0	0	0	0	0	0	0	1	0	0	0	0	0	0	0	0	0	0	0	0	0	0	0	0	0	0	0	0	0	0	0	0	0
133	Tetrachloroheptene		CCCCC(C(=C(Cl)Cl)Cl)Cl	0	0	0	0	0	0	0	0	0	0	0	0	0	0	0	0	0	0	0	0	1	0	0	0	0	0	0	0	0	0	0	0	0	0	0	0	0	0	0	0	0	0	0	0	0	0
134	Dichloroacetone	513-88-2	CC(=O)C(Cl)Cl	0	0	0	0	0	0	0	0	0	0	0	0	0	0	0	0	0	0	0	0	0	0	0	0	0	0	0	0	0	0	0	0	0	0	0	0	0	0	0	0	0	0	0	0	0	0
135	Bromochloroproacetone	72007-33-1	CC(=O)C(Cl)Br	0	0	0	0	0	0	0	0	0	0	0	0	0	0	0	0	0	0	0	0	0	0	0	0	0	0	0	0	0	0	0	0	0	0	0	0	0	0	0	0	0	0	0	0	0	1
136	Dichloroacetone	534-07-6	C(C(=O)CCl)Cl	0	0	0	0	0	0	0	0	0	0	0	0	0	0	0	0	0	0	0	0	0	0	0	0	0	0	0	0	0	0	0	0	0	0	0	0	0	0	0	0	0	0	0	0	0	0
137	Dibromodichloroacetone	62874-84-4	C(C(=O)C(Cl)Br)(Cl)Br	0	0	0	0	0	0	0	0	0	0	0	0	0	0	0	0	0	0	0	0	0	0	0	0	0	0	0	0	0	0	0	0	0	0	0	0	0	0	0	0	0	0	0	0	0	1
138	Tetrachloroacetone	632-21-3	C(C(=O)C(Cl)Cl)(Cl)Cl	0	0	0	0	0	0	0	0	0	0	0	0	0	0	0	0	0	0	0	0	0	0	0	0	0	0	0	0	0	0	0	0	0	0	0	0	0	0	0	0	0	0	0	0	0	0
139	2-Bromoprop-2-enoyl chloride	41965-71-3	C=C(C(=O)Cl)Br	0	0	0	0	0	0	0	0	0	0	0	0	0	0	0	0	0	0	0	0	0	0	0	0	0	0	0	0	0	0	0	0	0	1	0	0	0	0	0	0	0	0	0	0	0	1
140	Dichloromethylpropanal	10141-22-7	CC(CCl)(C=O)Cl	0	0	0	0	0	0	0	0	0	0	0	0	0	0	0	0	0	0	0	0	0	0	0	0	0	0	0	0	0	0	0	0	0	0	0	0	0	0	0	0	0	0	0	0	0	0
141	1-Bromo-3-chloro-butan-2-one		CC(C(=O)CBr)Cl	0	0	0	0	0	0	0	0	0	0	0	0	0	0	0	0	0	0	0	0	0	0	0	0	0	0	0	0	0	0	0	0	0	0	0	0	0	0	0	0	0	0	0	0	0	1
142	Chloroiodo-isobutyraldehyde		CC(CCl)C(=O)I	0	0	0	0	0	0	0	0	0	0	0	0	0	0	0	0	0	0	0	0	0	0	0	0	0	0	1	0	0	0	0	0	0	0	0	0	0	0	0	0	0	0	0	0	0	0
143	Tetrachlorobutanoyl chloride		C(C(C(=O)Cl)Cl)(C(Cl)Cl)Cl	0	0	0	0	0	0	0	0	0	0	0	0	0	0	0	0	0	0	0	0	0	0	0	0	0	0	0	0	0	0	0	0	0	0	0	0	0	0	0	0	0	0	0	0	0	0
144	Tribromochloro-butan-2-one		O=C(C(Cl)Br)C(Br)CBr	0	0	0	0	0	0	0	0	0	0	0	0	0	0	0	0	0	0	0	0	0	0	0	0	0	0	0	0	0	0	0	0	0	0	0	0	0	0	0	0	0	0	0	0	0	1
145	2-Chloro-1-buten-3-one	683-70-5	CC(=O)C(=C)Cl	0	0	0	0	0	0	0	0	0	0	0	0	0	0	0	0	0	0	0	0	0	0	0	0	0	0	0	0	0	0	0	0	0	1	0	0	0	0	0	0	0	0	0	0	0	0
146	Bromochlorobut-2-enal		O=C/C(Br)=C/CCl	0	0	0	0	0	0	0	0	0	0	0	0	0	0	0	0	0	0	0	0	0	0	0	0	0	0	0	0	0	0	0	0	0	0	0	0	0	0	0	0	0	0	0	0	0	1
147	1,5-Dichloro-3-pentanone	3592-25-4	C(CCl)C(=O)CCCl	0	0	0	0	0	0	0	0	0	0	0	0	0	0	0	0	0	0	0	0	0	0	0	0	0	0	0	0	0	0	0	0	0	0	0	0	0	0	0	0	0	0	0	0	0	0
148	4-Bromo-3-penten-2-one		CC(=CC(=O)C)Br	0	0	0	0	0	0	0	0	0	0	0	0	0	0	0	0	0	0	0	0	0	0	0	0	0	0	0	0	0	0	0	0	0	0	0	0	0	0	0	0	0	0	0	0	0	1
149	Hexachloropentadienone		C(=C(Cl)Cl)(C(=O)C(=C(Cl)Cl)Cl)Cl	0	0	0	0	0	0	0	0	0	0	0	0	0	0	0	0	0	0	0	0	1	0	0	0	0	0	0	0	0	0	0	0	0	0	0	0	0	0	0	0	0	0	0	0	0	0
150	Bromo-4-methyl-3-penten-2-one	5682-80-4	CC(=C(C(=O)C)Br)C	0	0	0	0	0	0	0	0	0	0	0	0	0	0	0	0	0	0	0	0	0	0	0	0	0	0	0	0	0	0	0	0	0	0	0	0	0	0	0	0	0	0	0	0	0	1
151	2-Bromo-2-oxoacetyl chloride		C(=O)(C(=O)Br)Cl	0	0	0	0	0	0	0	0	0	0	0	0	0	0	0	0	0	0	0	0	0	0	0	0	0	0	0	0	0	0	0	0	0	0	0	0	0	0	0	0	0	0	0	0	0	1
152	Trichlorobutane-2,3-dione		C(C(=O)C(=O)C(Cl)Cl)Cl	0	0	0	0	0	0	0	0	0	0	0	0	0	0	0	0	0	0	0	0	0	0	0	0	0	0	0	0	0	0	0	0	0	0	0	0	0	0	0	0	0	0	0	0	0	0
153	Chlorofluorodiiodopropanol		OC(I)C(F)C(Cl)I	0	0	0	0	0	0	0	0	0	0	0	0	0	0	0	0	0	0	0	0	0	0	0	0	0	0	1	0	0	0	0	0	0	0	0	0	0	0	0	0	0	1	0	0	0	0
154	Tetrachlorobutanol		OC(CCl)C(Cl)C(Cl)Cl	0	0	0	0	0	0	0	0	0	0	0	0	0	0	0	0	0	0	0	0	0	0	0	0	0	0	0	0	0	0	0	0	0	0	0	0	0	0	0	0	0	0	0	0	0	0
155	Bromodichlorobutanol		C(C(C(CCl)Br)O)Cl	0	0	0	0	0	0	0	0	0	0	0	0	0	0	0	0	0	0	0	0	0	0	0	0	0	0	0	0	0	0	0	0	0	0	0	0	0	0	0	0	0	0	0	0	0	1
156	Dibromochlorobutanol		OC(Br)CC(Cl)CBr	0	0	0	0	0	0	0	0	0	0	0	0	0	0	0	0	0	0	0	0	0	0	0	0	0	0	0	0	0	0	0	0	0	0	0	0	0	0	0	0	0	0	0	0	0	1
157	Bromochloroiodobutanol		OC(CCl)C(Br)CI	0	0	0	0	0	0	0	0	0	0	0	0	0	0	0	0	0	0	0	0	0	0	0	0	0	0	1	0	0	0	0	0	0	0	0	0	0	0	0	0	0	0	0	0	0	1
158	Chloropentanol		CC(C)(CCCCl)O	0	0	0	0	0	0	0	0	0	0	0	0	0	0	0	0	0	0	0	0	0	0	0	0	0	0	0	0	0	0	0	0	0	0	0	0	0	0	0	0	0	0	0	0	0	0
159	Trichlorohexanol		C(C(C(CCl)Br)O)Cl	0	0	0	0	0	0	0	0	0	0	0	0	0	0	0	0	0	0	0	0	0	0	0	0	0	0	0	0	0	0	0	0	0	0	0	0	0	0	0	0	0	0	0	0	0	1
160	Chloro-2-ethoxyethane	628-34-2	CCOCCCl	0	0	0	0	0	0	0	0	0	0	0	0	0	0	0	0	0	0	0	0	0	0	0	0	0	0	0	0	0	0	0	0	0	0	0	0	0	0	0	0	0	0	0	0	0	0
161	Trichloro-2-methoxy-propane	5395-07-3	C(C(CCl)(CCl)O)Cl	0	0	0	0	0	0	0	0	0	0	0	0	0	0	0	0	0	0	0	0	0	0	0	0	0	0	0	0	0	0	0	0	0	0	0	0	0	0	0	0	0	0	0	0	0	0
162	Dichloroethyl carboniodidate		O=C(I)OC(Cl)CCl	0	0	0	0	0	0	0	0	0	0	0	0	0	0	0	0	0	0	0	0	0	0	0	0	0	0	1	0	0	0	0	0	0	0	0	0	0	0	0	0	0	0	0	0	0	0
163	Bromoethyl bromochloroacetate		O=C(OCCBr)C(Cl)Br	0	0	0	0	0	0	0	0	0	0	0	0	0	0	0	0	0	0	0	0	0	0	0	0	0	0	0	0	0	0	0	0	0	0	0	0	0	0	0	0	0	0	0	0	0	1
164	Chloroacetic acid isopropyl ester	105-48-6	CC(C)OC(=O)CCl	0	0	0	0	0	0	0	0	0	0	0	0	0	0	0	0	0	0	0	0	0	0	0	0	0	0	0	0	0	0	0	0	0	0	0	0	0	0	0	0	0	0	0	0	0	0
165	Trichloroacrylic acid ethyl ester		CCOC(=O)C(=C(Cl)Cl)Cl	0	0	0	0	0	0	0	0	0	0	0	0	0	0	0	0	0	0	0	0	1	0	0	0	0	0	0	0	0	0	0	0	0	0	0	0	0	0	0	0	0	0	0	0	0	0
166	Dibromochloronitromethane	1184-89-0	C([N+](=O)[O-])(Cl)(Br)Br	0	0	0	0	0	0	0	0	0	0	0	0	0	0	0	0	0	0	0	0	0	0	0	0	0	0	0	0	0	0	0	0	0	0	0	0	0	0	0	0	0	0	0	0	0	1
167	Dichloronitroethane	594-72-9	CC([N+](=O)[O-])(Cl)Cl	0	0	0	0	0	0	0	0	0	0	0	0	0	0	0	0	0	0	0	0	0	0	0	0	0	0	0	0	0	0	0	0	0	0	0	0	0	0	0	0	0	0	0	0	0	0
168	Dichloro-1-nitropropane	595-44-8	CCC([N+](=O)[O-])(Cl)Cl	0	0	0	0	0	0	0	0	0	0	0	0	0	0	0	0	0	0	0	0	0	0	0	0	0	0	0	0	0	0	0	0	0	0	0	0	0	0	0	0	0	0	0	0	0	0
169	Bromomethylsulfanyl-chloroethane		ClCCSCBr	0	0	0	0	0	0	0	0	0	0	0	0	0	0	0	0	0	0	0	0	0	0	0	0	0	0	0	1	0	0	0	0	0	0	0	0	0	0	0	0	0	0	0	0	0	1
170	Dichloro[(trichloromethyl)sulfanyl]methanesulfenyl chloride	91631-93-5	C(SC(Cl)(Cl)Cl)(SCl)(Cl)Cl	0	0	0	0	0	0	0	0	0	0	0	0	0	0	0	0	0	0	0	0	0	0	0	0	0	0	0	0	0	0	1	0	0	0	0	0	0	0	0	0	0	0	0	0	0	0
171	Iodocarbonyl bromochloroacetate		O=C(I)OC(=O)C(Cl)Br	0	0	0	0	0	0	0	0	0	0	0	0	0	0	0	0	0	0	0	0	0	0	0	0	0	0	1	0	0	0	0	0	0	0	0	0	0	0	0	0	0	0	0	0	0	1
172	Bromochloro-hydroxy-3-oxo-butanoyl chloride		O=C(Cl)C(O)C(=O)C(Cl)Br	0	0	0	0	0	0	0	0	0	0	0	0	0	0	0	0	0	0	0	0	0	0	0	0	0	0	0	0	0	0	0	0	0	0	0	0	0	0	0	0	0	0	0	0	0	1
173	Bromodichloro-hydroxy-pentan-3-one		O=C(C(O)CCl)C(Cl)CBr	0	0	0	0	0	0	0	0	0	0	0	0	0	0	0	0	0	0	0	0	0	0	0	0	0	0	0	0	0	0	0	0	0	0	0	0	0	0	0	0	0	0	0	0	0	1
174	Dichloroethyl bromo-hydroxy-propanoate		O=C(CC(O)Br)OC(Cl)CCl	0	0	0	0	0	0	0	0	0	0	0	0	0	0	0	0	0	0	0	0	0	0	0	0	0	0	0	0	0	0	0	0	0	0	0	0	0	0	0	0	0	0	0	0	0	1
175	Chloroethyl bromochloro-2-oxo-propanoate		O=C(OCCCl)C(=O)C(Cl)Br	0	0	0	0	0	0	0	0	0	0	0	0	0	0	0	0	0	0	0	0	0	0	0	0	0	0	0	0	0	0	0	0	0	0	0	0	0	0	0	0	0	0	0	0	0	1
176	Chloro-trimethyl-cyclopropane	21181-46-4	CC1(CC1(C)Cl)C	0	0	0	0	0	0	0	0	0	0	0	0	0	0	0	0	0	0	0	0	0	1	0	0	0	0	0	0	0	0	0	0	0	0	0	0	0	0	0	0	0	0	0	0	0	0
177	Dichlorocyclopentane	31038-06-9	C1CCC(C1)(Cl)Cl	0	0	0	0	0	0	0	0	0	0	0	0	0	0	0	0	0	0	0	0	0	0	0	0	0	0	0	0	0	0	0	0	0	0	0	0	0	0	0	0	0	0	0	0	0	0
178	Tetrachlorocyclopentane	59808-78-5	C1C(C(C(C1Cl)Cl)Cl)Cl	0	0	0	0	0	0	0	0	0	0	0	0	0	0	0	0	0	0	0	0	0	0	0	0	0	0	0	0	0	0	0	0	0	0	0	0	0	0	0	0	0	0	0	0	0	0
179	Bromodichlorocyclohexane		C1CC(C(C(C1)Br)Cl)Cl	0	0	0	0	0	0	0	0	0	0	0	0	0	0	0	0	0	0	0	0	0	0	0	0	0	0	0	0	0	0	0	0	0	0	0	0	0	0	0	0	0	0	0	0	0	1
180	Dibromochlorocyclohexane		ClC1C(Br)CCCC1Br	0	0	0	0	0	0	0	0	0	0	0	0	0	0	0	0	0	0	0	0	0	0	0	0	0	0	0	0	0	0	0	0	0	0	0	0	0	0	0	0	0	0	0	0	0	1
181	Hexachlorocyclohexane (HCH)	58-89-9	C1(C(C(C(C(C1Cl)Cl)Cl)Cl)Cl)Cl	0	0	0	0	0	0	0	0	0	0	0	0	0	0	0	0	0	0	0	0	0	0	0	0	0	0	0	0	0	0	0	0	0	0	0	0	0	0	0	0	0	0	0	0	0	0
182	Dichloro-1-methylcyclopropane-1-carbonyl chloride	56447-09-7	CC1(CC1(Cl)Cl)C(=O)Cl	0	0	0	0	0	0	0	0	0	0	0	0	0	0	0	0	0	0	0	0	0	1	0	0	0	0	0	0	0	0	0	0	0	0	0	0	0	0	0	0	0	0	0	0	0	0
183	Chlorocyclopentanol		C1CC(C(C1)Cl)O	0	0	0	0	0	0	0	0	0	0	0	0	0	0	0	0	0	0	0	0	0	0	0	0	0	0	0	0	0	0	0	0	0	0	0	0	0	0	0	0	0	0	0	0	0	0
184	Dichloro-2-methyl-tetrahydrofuran-3-one		CC1OC(Cl)C(Cl)C1=O	0	0	0	0	0	0	0	0	0	0	0	0	0	0	0	0	0	0	0	0	0	0	0	0	0	0	0	0	0	0	0	0	0	0	0	0	0	0	0	0	0	0	0	0	0	0
185	Bromochloro-2-methyl-tetrahydrofuran-3-one		CC1OC(Br)C(Cl)C1=O	0	0	0	0	0	0	0	0	0	0	0	0	0	0	0	0	0	0	0	0	0	0	0	0	0	0	0	0	0	0	0	0	0	0	0	0	0	0	0	0	0	0	0	0	0	1
186	Chloro-2-methylcyclopent-2-enol		CC1=C(CCC1O)Cl	0	0	0	0	0	0	0	0	0	0	0	0	0	0	0	0	0	0	0	0	0	0	0	0	0	0	0	0	0	0	0	0	0	0	0	0	0	0	0	0	0	0	0	0	0	0
187	1-(Dichloromethyl)pyrrolidine-2,5-dione		O=C1CCC(=O)N1C(Cl)Cl	0	0	0	0	0	0	0	0	0	0	0	0	0	0	0	0	0	0	0	0	0	0	0	0	0	0	0	0	0	0	0	0	0	0	0	0	0	0	0	0	0	0	0	0	0	0
188	5,5-Dichloro-3-(chloromethyl)-1,4-dihydropyrazole		ClCC1=NNC(Cl)(Cl)C1	0	0	0	0	0	0	0	0	0	0	0	0	0	0	0	0	0	0	0	0	0	0	0	0	0	0	0	0	0	0	0	0	0	0	0	0	0	0	0	0	0	0	0	0	0	0
189	Chloro-methoxy-5-methylpyridazine 1-oxide		CC1=CC(=N[N+](=O)C1Cl)OC	0	0	0	0	0	0	0	0	0	0	0	0	0	0	0	0	0	0	0	0	0	0	0	0	0	0	0	0	0	0	0	0	0	0	0	0	0	0	0	0	0	0	0	0	0	0
190	Chlorocyclohexanone	822-87-7	C1CCC(=O)C(C1)Cl	0	0	0	0	0	0	0	0	0	0	0	0	0	0	0	0	0	0	0	0	0	0	0	0	0	0	0	0	0	0	0	0	0	0	0	0	0	0	0	0	0	0	0	0	0	0
191	4,5-Bis(chloromethyl)-2,2-dimethyl-1,3-dioxolane	20955-36-6	CC1(OC(C(O1)CCl)CCl)C	0	0	0	0	0	0	0	0	0	0	0	0	0	0	0	0	0	0	0	0	0	0	0	0	0	0	0	0	0	0	0	0	0	0	0	0	0	0	0	0	0	0	0	0	0	0
192	Dichloro-methylfuran		CC1=C(OC(=C1)Cl)Cl	0	0	0	0	0	0	0	0	0	0	0	0	0	0	0	0	0	0	0	0	0	0	0	0	0	0	0	0	0	0	0	0	0	0	0	0	0	0	0	0	0	0	0	0	0	0
193	Trichloro-methylfuran		Cc1c(Cl)oc(Cl)c1Cl	0	0	0	0	0	0	0	0	0	0	0	0	0	0	0	0	0	0	0	0	0	0	0	0	0	0	0	0	0	0	0	0	0	0	0	0	0	0	0	0	0	0	0	0	0	0
194	Chlorothiophene	96-43-5	C1=CSC(=C1)Cl	0	0	0	0	0	0	0	0	0	0	0	0	0	0	0	0	0	0	0	0	0	0	0	0	0	0	0	0	0	0	0	0	0	0	0	1	0	0	0	0	0	0	0	0	0	0
195	Dichlorothiophene	3172-52-9	C1=C(SC(=C1)Cl)Cl	0	0	0	0	0	0	0	0	0	0	0	0	0	0	0	0	0	0	0	0	0	0	0	0	0	0	0	0	0	0	0	0	0	0	0	1	0	0	0	0	0	0	0	0	0	0
196	Bromochlorothiophene	2873-18-9	C1=C(SC(=C1)Br)Cl	0	0	0	0	0	0	0	0	0	0	0	0	0	0	0	0	0	0	0	0	0	0	0	0	0	0	0	0	0	0	0	0	0	0	0	1	0	0	0	0	0	0	0	0	0	1
197	Bromodichlorothiophene	60404-18-4	C1=C(SC(=C1Br)Cl)Cl	0	0	0	0	0	0	0	0	0	0	0	0	0	0	0	0	0	0	0	0	0	0	0	0	0	0	0	0	0	0	0	0	0	0	0	1	0	0	0	0	0	0	0	0	0	1
198	Dibromochlorothiophene	60404-20-8	C1=C(SC(=C1Br)Cl)Br	0	0	0	0	0	0	0	0	0	0	0	0	0	0	0	0	0	0	0	0	0	0	0	0	0	0	0	0	0	0	0	0	0	0	0	1	0	0	0	0	0	0	0	0	0	1
199	Dichloromethylthiophene	36953-55-6	C1=CSC(=C1)C(Cl)Cl	0	0	0	0	0	0	0	0	0	0	0	0	0	0	0	0	0	0	0	0	0	0	0	0	0	0	0	0	0	0	0	0	0	0	0	1	0	0	0	0	0	0	0	0	0	0
200	(Bromomethyl)-chlorothiophene	40032-81-3	C1=CSC(=C1CBr)Cl	0	0	0	0	0	0	0	0	0	0	0	0	0	0	0	0	0	0	0	0	0	0	0	0	0	0	0	0	0	0	0	0	0	0	0	1	0	0	0	0	0	0	0	0	0	1
201	Dichloroiodo-methylthiophene		Cc1c(I)sc(Br)c1Cl	0	0	0	0	0	0	0	0	0	0	0	0	0	0	0	0	0	0	0	0	0	0	0	0	0	0	1	0	0	0	0	0	0	0	0	1	0	0	0	0	0	0	0	0	0	1
202	Dichloro-ethylthiophene		CCC1=CC(=C(S1)Cl)Cl	0	0	0	0	0	0	0	0	0	0	0	0	0	0	0	0	0	0	0	0	0	0	0	0	0	0	0	0	0	0	0	0	0	0	0	1	0	0	0	0	0	0	0	0	0	0
203	Diisobutyl-chlorothiophene		CC(C)Cc1cc(Cl)c(CC(C)C)s1	0	0	0	0	0	0	0	0	0	0	0	0	0	0	0	0	0	0	0	0	0	0	0	0	0	0	0	0	0	0	0	0	0	0	0	1	0	0	0	0	0	0	0	0	0	0
204	Diisobutyl-dichlorothiophene		CC(C)Cc1sc(CC(C)C)c(Cl)c1Cl	0	0	0	0	0	0	0	0	0	0	0	0	0	0	0	0	0	0	0	0	0	0	0	0	0	0	0	0	0	0	0	0	0	0	0	1	0	0	0	0	0	0	0	0	0	0
205	Diisobutyl-bromochlorothiophene		CC(C)Cc1sc(CC(C)C)c(Br)c1Cl	0	0	0	0	0	0	0	0	0	0	0	0	0	0	0	0	0	0	0	0	0	0	0	0	0	0	0	0	0	0	0	0	0	0	0	1	0	0	0	0	0	0	0	0	0	1
206	Chloropyridinamine	19798-77-7	C1=CN=CC(=C1N)Cl	0	0	0	0	0	0	0	0	0	0	0	0	0	0	0	0	0	0	0	0	0	0	0	0	0	0	0	0	0	0	0	0	0	0	0	0	0	0	0	0	0	0	0	0	0	0
207	Dichloro-pyridinamine	22889-78-7	C1=C(C(=C(C=N1)Cl)N)Cl	0	0	0	0	0	0	0	0	0	0	0	0	0	0	0	0	0	0	0	0	0	0	0	0	0	0	0	0	0	0	0	0	0	0	0	0	0	0	0	0	0	0	0	0	0	0
208	Trichloropyridin-amine	28443-69-8	C1=C(C(=C(C(=N1)Cl)Cl)N)Cl	0	0	0	0	0	0	0	0	0	0	0	0	0	0	0	0	0	0	0	0	0	0	0	0	0	0	0	0	0	0	0	0	0	0	0	0	0	0	0	0	0	0	0	0	0	0
209	Dichloro-(trichloromethyl)-pyridinamine	14321-05-2	C1=C(C(=C(C(=N1)C(Cl)(Cl)Cl)Cl)N)Cl	0	0	0	0	0	0	0	0	0	0	0	0	0	0	0	0	0	0	0	0	0	0	0	0	0	0	0	0	0	0	0	0	0	0	0	0	0	0	0	0	0	0	0	0	0	0
210	Amino-dichloro-lutidine	50978-40-0	CC1=C(C(=C(C(=N1)C)Cl)N)Cl	0	0	0	0	0	0	0	0	0	0	0	0	0	0	0	0	0	0	0	0	0	0	0	0	0	0	0	0	0	0	0	0	0	0	0	0	0	0	0	0	0	0	0	0	0	0
211	8-Chloro-7-isobutyl-1,3-dimethyl-3,7-dihydro-1H-purine-2,6-dione		CC(C)CN1C2=C(N=C1Cl)N(C(=O)N(C2=O)C)C	0	0	0	0	0	0	0	0	0	0	0	0	0	0	0	0	0	0	0	0	0	0	0	0	0	0	0	0	0	0	0	0	0	0	0	0	1	1	0	0	0	0	0	0	0	0
212	Bromochloro-thiadiazole		C1(=NSC(=N1)Br)Cl	0	0	0	0	0	0	0	0	0	0	0	0	0	0	0	0	0	0	0	0	0	0	0	0	0	0	0	0	0	0	0	1	1	0	0	1	0	0	0	0	0	0	0	0	0	1
213	Trichloro(tritert-butylpyridine)		CC(C)(C)c1nc(C(C)(C)C)c(Cl)c(C(C)(C)CCl)c1Cl	0	0	0	0	0	0	0	0	0	0	0	0	0	0	0	0	0	0	0	0	0	0	0	0	0	0	0	0	0	0	0	0	0	0	0	0	0	0	0	0	0	0	0	0	0	0
214	Simazine	122-34-9	CCNC1=NC(=NC(=N1)Cl)NCC	0	0	0	0	0	0	0	0	0	0	0	0	0	0	0	0	0	0	0	0	0	0	0	0	1	0	0	0	0	0	0	0	0	0	0	0	0	0	0	0	0	0	0	0	0	0
215	Bromobenzene	108-86-1	C1=CC=C(C=C1)Br	0	0	0	0	0	0	0	0	0	0	0	0	0	0	0	0	0	0	0	0	0	0	0	0	0	0	0	0	0	0	0	0	0	0	0	0	0	0	0	0	0	0	0	0	0	1
216	Bromochlorobenzene	108-37-2	C1=CC(=CC(=C1)Br)Cl	0	0	0	0	0	0	0	0	0	0	0	0	0	0	0	0	0	0	0	0	0	0	0	0	0	0	0	0	0	0	0	0	0	0	0	0	0	0	0	0	0	0	0	0	0	1
217	Bromochlorofluorobenzene	1996-29-8	C1=CC(=C(C=C1Cl)F)Br	0	0	0	0	0	0	0	0	0	0	0	0	0	0	0	0	0	0	0	0	0	0	0	0	0	0	0	0	0	0	0	0	0	0	0	0	0	0	0	0	0	1	0	0	0	1
218	Tribromochlorobenzene	78904-10-6	C1=C(C=C(C(=C1Br)Cl)Br)Br	0	0	0	0	0	0	0	0	0	0	0	0	0	0	0	0	0	0	0	0	0	0	0	0	0	0	0	0	0	0	0	0	0	0	0	0	0	0	0	0	0	0	0	0	0	1
219	Bromodichloroiodobenzene	62720-30-3	C1=C(C=C(C(=C1Cl)I)Cl)Br	0	0	0	0	0	0	0	0	0	0	0	0	0	0	0	0	0	0	0	0	0	0	0	0	0	0	1	0	0	0	0	0	0	0	0	0	0	0	0	0	0	0	0	0	0	1
220	Chloro(toluene)	108-41-8	CC1=CC(=CC=C1)Cl	0	0	0	0	0	0	0	0	0	0	0	0	0	0	0	0	0	0	0	0	0	0	0	0	0	0	0	0	0	0	0	0	0	0	0	0	0	0	0	0	0	0	0	0	0	0
221	Bromo(toluene)	106-38-7	CC1=CC=C(C=C1)Br	0	0	0	0	0	0	0	0	0	0	0	0	0	0	0	0	0	0	0	0	0	0	0	0	0	0	0	0	0	0	0	0	0	0	0	0	0	0	0	0	0	0	0	0	0	1
222	Dibromo(toluene)	823-78-9	C1=CC(=CC(=C1)Br)CBr	0	0	0	0	0	0	0	0	0	0	0	0	0	0	0	0	0	0	0	0	0	0	0	0	0	0	0	0	0	0	0	0	0	0	0	0	0	0	0	0	0	0	0	0	0	1
223	(Dichloromethyl)-fluorobenzene	456-19-9	C1=CC(=CC=C1C(Cl)Cl)F	0	0	0	0	0	0	0	0	0	0	0	0	0	0	0	0	0	0	0	0	0	0	0	0	0	0	0	0	0	0	0	0	0	0	0	0	0	0	0	0	0	1	0	0	0	0
224	Trichloro(toluene)	6639-30-1	CC1=CC(=C(C=C1Cl)Cl)Cl	0	0	0	0	0	0	0	0	0	0	0	0	0	0	0	0	0	0	0	0	0	0	0	0	0	0	0	0	0	0	0	0	0	0	0	0	0	0	0	0	0	0	0	0	0	0
225	Hexachloro(toluene)	2136-78-9	C(C1=C(C(=C(C(=C1Cl)Cl)Cl)Cl)Cl)Cl	0	0	0	0	0	0	0	0	0	0	0	0	0	0	0	0	0	0	0	0	0	0	0	0	0	0	0	0	0	0	0	0	0	0	0	0	0	0	0	0	0	0	0	0	0	0
226	Chloro(xylene)	556-97-8	CC1=CC(=CC(=C1)Cl)C	0	0	0	0	0	0	0	0	0	0	0	0	0	0	0	0	0	0	0	0	0	0	0	0	0	0	0	0	0	0	0	0	0	0	0	0	0	0	0	0	0	0	0	0	0	0
227	(Dichloroethyl)benzene	1074-11-9	C1=CC=C(C=C1)C(CCl)Cl	0	0	0	0	0	0	0	0	0	0	0	0	0	0	0	0	0	0	0	0	0	0	0	0	0	0	0	0	0	0	0	0	0	0	0	0	0	0	0	0	0	0	0	0	0	0
228	Bromophenethyl chloride / Chlorophenethyl bromide	6529-53-9	C1=CC(=CC=C1CCBr)Cl	0	0	0	0	0	0	0	0	0	0	0	0	0	0	0	0	0	0	0	0	0	0	0	0	0	0	0	0	0	0	0	0	0	0	0	0	0	0	0	0	0	0	0	0	0	1
229	Trichlorodimethylbenzene		CC1=C(C(=C(C=C1Cl)Cl)C)Cl	0	0	0	0	0	0	0	0	0	0	0	0	0	0	0	0	0	0	0	0	0	0	0	0	0	0	0	0	0	0	0	0	0	0	0	0	0	0	0	0	0	0	0	0	0	0
230	Bromopentachloro(dimethylbenzene)		ClCc1c(Cl)c(Cl)c(Cl)c(Br)c1C(Cl)Cl	0	0	0	0	0	0	0	0	0	0	0	0	0	0	0	0	0	0	0	0	0	0	0	0	0	0	0	0	0	0	0	0	0	0	0	0	0	0	0	0	0	0	0	0	0	1
231	Chloro(mesitylene)	1667-04-5	CC1=CC(=C(C(=C1)C)Cl)C	0	0	0	0	0	0	0	0	0	0	0	0	0	0	0	0	0	0	0	0	0	0	0	0	0	0	0	0	0	0	0	0	0	0	0	0	0	0	0	0	0	0	0	0	0	0
232	Dichloro(propylbenzene)		CC(C(C1=CC=CC=C1)Cl)Cl	0	0	0	0	0	0	0	0	0	0	0	0	0	0	0	0	0	0	0	0	0	0	0	0	0	0	0	0	0	0	0	0	0	0	0	0	0	0	0	0	0	0	0	0	0	0
233	Bromochloro(mesitylene)		CC1=CC(=C(C(=C1Cl)C)Br)C	0	0	0	0	0	0	0	0	0	0	0	0	0	0	0	0	0	0	0	0	0	0	0	0	0	0	0	0	0	0	0	0	0	0	0	0	0	0	0	0	0	0	0	0	0	1
234	Dichloro-ditert-butylbenzene		CC(C)(C)C1=CC(=C(C=C1Cl)Cl)C(C)(C)C	0	0	0	0	0	0	0	0	0	0	0	0	0	0	0	0	0	0	0	0	0	0	0	0	0	0	0	0	0	0	0	0	0	0	0	0	0	0	0	0	0	0	0	0	0	0
235	Bromochloro(8-Isopropyl-2,5-dimethyltetralin)		Cc1c(Cl)c(Br)c(C(C)C)c2c1CCC(C)C2	0	0	0	0	0	0	0	0	0	0	0	0	0	0	0	0	0	0	0	0	0	0	0	0	0	0	0	0	0	0	0	0	0	0	0	0	0	0	0	0	0	0	0	0	0	1
236	Trichloro(8-Isopropyl-2,5-dimethyltetralin)		Cc1c(Cl)c(Cl)c(C(C)C)c2c1CC(Cl)C(C)C2	0	0	0	0	0	0	0	0	0	0	0	0	0	0	0	0	0	0	0	0	0	0	0	0	0	0	0	0	0	0	0	0	0	0	0	0	0	0	0	0	0	0	0	0	0	0
237	Dichloro-ditert-butyl-ethylbenzene		CCc1c(Cl)c(C(C)(C)C)cc(C(C)(C)C)c1Cl	0	0	0	0	0	0	0	0	0	0	0	0	0	0	0	0	0	0	0	0	0	0	0	0	0	0	0	0	0	0	0	0	0	0	0	0	0	0	0	0	0	0	0	0	0	0
238	Chloro-ditert-butyl-isopropylbenzene		CC(C)c1cc(Cl)c(C(C)(C)C)cc1C(C)(C)C	0	0	0	0	0	0	0	0	0	0	0	0	0	0	0	0	0	0	0	0	0	0	0	0	0	0	0	0	0	0	0	0	0	0	0	0	0	0	0	0	0	0	0	0	0	0
239	4-Chloro-8-ethyl-3,3,5,5-tetramethyl-1,2,6,7-tetrahydro-s-indacene		CCc1c2c(c(Cl)c3c1CCC3(C)C)C(C)(C)CC2	0	0	0	0	0	0	0	0	0	0	0	0	0	0	0	0	0	0	0	0	0	0	0	0	0	0	0	0	0	0	0	0	0	0	0	0	0	0	0	0	0	0	0	0	0	0
240	Trchloro-tritert-butylbenzene		CC(C)(C)c1c(Cl)c(C(C)(C)C)c(Cl)c(C(C)(C)C)c1Cl	0	0	0	0	0	0	0	0	0	0	0	0	0	0	0	0	0	0	0	0	0	0	0	0	0	0	0	0	0	0	0	0	0	0	0	0	0	0	0	0	0	0	0	0	0	0
241	Bromotetrachloro(styrene)		Cl/C=C(\Cl)c1c(Cl)cc(Br)cc1Cl	0	0	0	0	0	0	0	0	0	0	0	0	0	0	0	0	0	0	0	0	0	0	0	0	0	0	0	0	0	0	0	0	0	0	0	0	0	0	0	0	0	0	0	0	0	1
242	Bromoheptachloro(styrene)		ClC(Cl)=C(Cl)c1c(Cl)cc(Br)cc1Cl	0	0	0	0	0	0	0	0	0	0	0	0	0	0	0	0	0	0	0	0	1	0	0	0	0	0	0	0	0	0	0	0	0	0	0	0	0	0	0	0	0	0	0	0	0	1
243	Trichlorophenol	15950-66-0	C1=CC(=C(C(=C1O)Cl)Cl)Cl	0	0	0	0	0	0	0	0	0	0	0	0	0	0	0	0	0	0	0	0	0	0	0	0	0	0	0	0	0	0	0	0	0	0	0	0	0	0	0	0	0	0	0	0	0	0
244	Bromodichlorophenol	4524-77-0	C1=C(C=C(C(=C1Cl)O)Br)Cl	0	0	0	0	0	0	0	0	0	0	0	0	0	0	0	0	0	0	0	0	0	0	0	0	0	0	0	0	0	0	0	0	0	0	0	0	0	0	0	0	0	0	0	0	0	1
245	Dibromochlorophenol	5324-13-0	C1=C(C=C(C(=C1Br)O)Br)Cl	0	0	0	0	0	0	0	0	0	0	0	0	0	0	0	0	0	0	0	0	0	0	0	0	0	0	0	0	0	0	0	0	0	0	0	0	0	0	0	0	0	0	0	0	0	1
246	Dichloro(methylphenol)	13481-70-4	CC1=C(C(=C(C=C1)Cl)O)Cl	0	0	0	0	0	0	0	0	0	0	0	0	0	0	0	0	0	0	0	0	0	0	0	0	0	0	0	0	0	0	0	0	0	0	0	0	0	0	0	0	0	0	0	0	0	0
247	Trichloro(methylphenol)		CC1=C(C(=CC(=C1Cl)Cl)Cl)O	0	0	0	0	0	0	0	0	0	0	0	0	0	0	0	0	0	0	0	0	0	0	0	0	0	0	0	0	0	0	0	0	0	0	0	0	0	0	0	0	0	0	0	0	0	0
248	Tribromochloro(methylphenol)	83918-56-3	CC1=C(C(=C(C(=C1Br)Cl)Br)Br)O	0	0	0	0	0	0	0	0	0	0	0	0	0	0	0	0	0	0	0	0	0	0	0	0	0	0	0	0	0	0	0	0	0	0	0	0	0	0	0	0	0	0	0	0	0	1
249	Trichloro(dimethylphenol)	6972-47-0	CC1=C(C(=C(C(=C1Cl)O)Cl)C)Cl	0	0	0	0	0	0	0	0	0	0	0	0	0	0	0	0	0	0	0	0	0	0	0	0	0	0	0	0	0	0	0	0	0	0	0	0	0	0	0	0	0	0	0	0	0	0
250	Dichloro-tert-butylphenol	34593-75-4	CC(C)(C)C1=CC(=C(C(=C1)Cl)O)Cl	0	0	0	0	0	0	0	0	0	0	0	0	0	0	0	0	0	0	0	0	0	0	0	0	0	0	0	0	0	0	0	0	0	0	0	0	0	0	0	0	0	0	0	0	0	0
251	Bromochloro-tert-butylphenol		CC(C)(C)C1=CC(=C(C(=C1)Br)O)Cl	0	0	0	0	0	0	0	0	0	0	0	0	0	0	0	0	0	0	0	0	0	0	0	0	0	0	0	0	0	0	0	0	0	0	0	0	0	0	0	0	0	0	0	0	0	1
252	Dibromo-tert-butylphenol	98-22-6	CC(C)(C)C1=CC(=C(C(=C1)Br)O)Br	0	0	0	0	0	0	0	0	0	0	0	0	0	0	0	0	0	0	0	0	0	0	0	0	0	0	0	0	0	0	0	0	0	0	0	0	0	0	0	0	0	0	0	0	0	1
253	Chloro-methyl-tert-butylphenol	141524-52-9	CC1=CC(=CC(=C1O)C(C)(C)C)Cl	0	0	0	0	0	0	0	0	0	0	0	0	0	0	0	0	0	0	0	0	0	0	0	0	0	0	0	0	0	0	0	0	0	0	0	0	0	0	0	0	0	0	0	0	0	0
254	Trichloro-tert-buty-ethylphenol		CCc1c(Cl)c(Cl)c(O)c(C(C)(C)C)c1Cl	0	0	0	0	0	0	0	0	0	0	0	0	0	0	0	0	0	0	0	0	0	0	0	0	0	0	0	0	0	0	0	0	0	0	0	0	0	0	0	0	0	0	0	0	0	0
255	Trichloroiodo-tert-buty-ethylphenol		CC(I)c1c(Cl)c(Cl)c(O)c(C(C)(C)C)c1Cl	0	0	0	0	0	0	0	0	0	0	0	0	0	0	0	0	0	0	0	0	0	0	0	0	0	0	1	0	0	0	0	0	0	0	0	0	0	0	0	0	0	0	0	0	0	0
256	Dichloro-ditert-butylphenol		CC(C)(C)C1=C(C(=C(C=C1Cl)Cl)C(C)(C)C)O	0	0	0	0	0	0	0	0	0	0	0	0	0	0	0	0	0	0	0	0	0	0	0	0	0	0	0	0	0	0	0	0	0	0	0	0	0	0	0	0	0	0	0	0	0	0
257	Bromochloro-ditert-butylphenol		CC(C)(C)c1c(Cl)cc(Br)c(C(C)(C)C)c1O	0	0	0	0	0	0	0	0	0	0	0	0	0	0	0	0	0	0	0	0	0	0	0	0	0	0	0	0	0	0	0	0	0	0	0	0	0	0	0	0	0	0	0	0	0	1
258	Chloro-ditert-butyl-ethylphenol		CCc1cc(C(C)(C)C)c(O)c(C(C)(C)C)c1Cl	0	0	0	0	0	0	0	0	0	0	0	0	0	0	0	0	0	0	0	0	0	0	0	0	0	0	0	0	0	0	0	0	0	0	0	0	0	0	0	0	0	0	0	0	0	0
259	Dichloro(ditert-butyl-ethylphenol)		CCc1c(Cl)c(C(C)(C)C)c(O)c(C(C)(C)C)c1Cl	0	0	0	0	0	0	0	0	0	0	0	0	0	0	0	0	0	0	0	0	0	0	0	0	0	0	0	0	0	0	0	0	0	0	0	0	0	0	0	0	0	0	0	0	0	0
260	Trichloro(ditert-butyl-ethylphenol)		CC(Cl)c1c(Cl)c(C(C)(C)C)c(O)c(C(C)(C)C)c1Cl	0	0	0	0	0	0	0	0	0	0	0	0	0	0	0	0	0	0	0	0	0	0	0	0	0	0	0	0	0	0	0	0	0	0	0	0	0	0	0	0	0	0	0	0	0	0
261	Chloro-(trichloro-ditert-butylphenyl)ethanol		CC(C)(C)c1c(Cl)c(Cl)c(C(O)CCl)c(C(C)(C)C)c1Cl	0	0	0	0	0	0	0	0	0	0	0	0	0	0	0	0	0	0	0	0	0	0	0	0	0	0	0	0	0	0	0	0	0	0	0	0	0	0	0	0	0	0	0	0	0	0
262	Dichlorobenzenediol	608-44-6	C1=CC(=C(C(=C1O)Cl)Cl)O	0	0	0	0	0	0	0	0	0	0	0	0	0	0	0	0	0	0	0	0	0	0	0	0	0	0	0	0	0	0	0	0	0	0	0	0	0	0	0	0	0	0	0	0	0	0
263	Bromochlorobenzenediol		C1=C(C(=CC(=C1Cl)O)Br)O	0	0	0	0	0	0	0	0	0	0	0	0	0	0	0	0	0	0	0	0	0	0	0	0	0	0	0	0	0	0	0	0	0	0	0	0	0	0	0	0	0	0	0	0	0	1
264	Trichlorobenzenediol	32139-72-3	C1=C(C(=C(C(=C1Cl)Cl)O)O)Cl	0	0	0	0	0	0	0	0	0	0	0	0	0	0	0	0	0	0	0	0	0	0	0	0	0	0	0	0	0	0	0	0	0	0	0	0	0	0	0	0	0	0	0	0	0	0
265	Dibromochlorobenzenediol		C1=C(C(=C(C(=C1Br)O)Br)O)Cl	0	0	0	0	0	0	0	0	0	0	0	0	0	0	0	0	0	0	0	0	0	0	0	0	0	0	0	0	0	0	0	0	0	0	0	0	0	0	0	0	0	0	0	0	0	1
266	Bromochloro-dimethylbenzenediol		Cc1c(O)c(Br)c(C)c(O)c1Cl	0	0	0	0	0	0	0	0	0	0	0	0	0	0	0	0	0	0	0	0	0	0	0	0	0	0	0	0	0	0	0	0	0	0	0	0	0	0	0	0	0	0	0	0	0	1
267	Chloro-ditert-butylbenzenediol		CC(C)(C)C1=CC(=C(C(=C1O)Cl)C(C)(C)C)O	0	0	0	0	0	0	0	0	0	0	0	0	0	0	0	0	0	0	0	0	0	0	0	0	0	0	0	0	0	0	0	0	0	0	0	0	0	0	0	0	0	0	0	0	0	0
268	Chlorodifluoroanisole	170572-51-7	COC1=C(C=C(C=C1F)Cl)F	0	0	0	0	0	0	0	0	0	0	0	0	0	0	0	0	0	0	0	0	0	0	0	0	0	0	0	0	0	0	0	0	0	0	0	0	0	0	0	0	0	1	0	0	0	0
269	Dichloro-tert-butylanisole		CC(C)(C)C1=CC(=C(C(=C1)Cl)OC)Cl	0	0	0	0	0	0	0	0	0	0	0	0	0	0	0	0	0	0	0	0	0	0	0	0	0	0	0	0	0	0	0	0	0	0	0	0	0	0	0	0	0	0	0	0	0	0
270	Chloroveratrole	90282-99-8	COC1=C(C(=CC=C1)Cl)OC	0	0	0	0	0	0	0	0	0	0	0	0	0	0	0	0	0	0	0	0	0	0	0	0	0	0	0	0	0	0	0	0	0	0	0	0	0	0	0	0	0	0	0	0	0	0
271	Bromoveratrole	2859-78-1	COC1=C(C=C(C=C1)Br)OC	0	0	0	0	0	0	0	0	0	0	0	0	0	0	0	0	0	0	0	0	0	0	0	0	0	0	0	0	0	0	0	0	0	0	0	0	0	0	0	0	0	0	0	0	0	1
272	Dichloromethylveratrole		COc1cc(Cl)c(OC)c(Cl)c1C	0	0	0	0	0	0	0	0	0	0	0	0	0	0	0	0	0	0	0	0	0	0	0	0	0	0	0	0	0	0	0	0	0	0	0	0	0	0	0	0	0	0	0	0	0	0
273	Bromomethylveratrole	13321-74-9	CC1=CC(=C(C=C1OC)Br)OC	0	0	0	0	0	0	0	0	0	0	0	0	0	0	0	0	0	0	0	0	0	0	0	0	0	0	0	0	0	0	0	0	0	0	0	0	0	0	0	0	0	0	0	0	0	1
274	Chloro-tert-butylveratrole		COc1cc(C(C)(C)C)cc(OC)c1Cl	0	0	0	0	0	0	0	0	0	0	0	0	0	0	0	0	0	0	0	0	0	0	0	0	0	0	0	0	0	0	0	0	0	0	0	0	0	0	0	0	0	0	0	0	0	0
275	Dichlorotrimethoxyltoluene		CC1=C(C(=C(C(=C1Cl)OC)Cl)OC)OC	0	0	0	0	0	0	0	0	0	0	0	0	0	0	0	0	0	0	0	0	0	0	0	0	0	0	0	0	0	0	0	0	0	0	0	0	0	0	0	0	0	0	0	0	0	0
276	Trichloroaniline		Nc1cc(Cl)c(Cl)cc1Cl	0	0	0	0	0	0	0	0	0	0	0	0	0	0	0	0	0	0	0	0	0	0	0	0	0	0	0	0	0	0	0	0	0	0	0	0	0	0	0	0	0	0	0	0	0	0
277	Dibromochloroaniline	874-17-9	C1=C(C=C(C(=C1Br)N)Br)Cl	0	0	0	0	0	0	0	0	0	0	0	0	0	0	0	0	0	0	0	0	0	0	0	0	0	0	0	0	0	0	0	0	0	0	0	0	0	0	0	0	0	0	0	0	0	1
278	Chloro(acetophenone)	532-27-4	C1=CC=C(C=C1)C(=O)CCl	0	0	0	0	0	0	0	0	0	0	0	0	0	0	0	0	0	0	0	0	0	0	0	0	0	0	0	0	0	0	0	0	0	0	0	0	0	0	0	0	0	0	0	0	0	0
279	Chlorophenylacetone	5586-88-9	CC(=O)CC1=CC=C(C=C1)Cl	0	0	0	0	0	0	0	0	0	0	0	0	0	0	0	0	0	0	0	0	0	0	0	0	0	0	0	0	0	0	0	0	0	0	0	0	0	0	0	0	0	0	0	0	0	0
280	Dichloro-tert-butylacetophenone		CC(=O)c1c(Cl)cc(C(C)(C)C)cc1Cl	0	0	0	0	0	0	0	0	0	0	0	0	0	0	0	0	0	0	0	0	0	0	0	0	0	0	0	0	0	0	0	0	0	0	0	0	0	0	0	0	0	0	0	0	0	0
281	Trichloro-diethylacetophenone		CCc1c(Cl)c(Cl)c(Cl)c(CC)c1C(C)=O	0	0	0	0	0	0	0	0	0	0	0	0	0	0	0	0	0	0	0	0	0	0	0	0	0	0	0	0	0	0	0	0	0	0	0	0	0	0	0	0	0	0	0	0	0	0
282	Dichloro-ditert-butylacetophenone		CC(=O)c1c(C(C)(C)C)c(Cl)cc(Cl)c1C(C)(C)C	0	0	0	0	0	0	0	0	0	0	0	0	0	0	0	0	0	0	0	0	0	0	0	0	0	0	0	0	0	0	0	0	0	0	0	0	0	0	0	0	0	0	0	0	0	0
283	Trichloro-ditert-butylacetophenone		CC(=O)c1c(C(C)C)c(Cl)c(Cl)c(Cl)c1C(C)C	0	0	0	0	0	0	0	0	0	0	0	0	0	0	0	0	0	0	0	0	0	0	0	0	0	0	0	0	0	0	0	0	0	0	0	0	0	0	0	0	0	0	0	0	0	0
284	Dichloro-triisopropylacetophenone		CC(=O)c1c(C(C)C)c(Cl)c(C(C)C)c(Cl)c1C(C)C	0	0	0	0	0	0	0	0	0	0	0	0	0	0	0	0	0	0	0	0	0	0	0	0	0	0	0	0	0	0	0	0	0	0	0	0	0	0	0	0	0	0	0	0	0	0
285	Dichlorophantolide		CC(=O)c1c(C)c(Cl)c2c(c1Cl)C(C)(C)C(C)C2(C)C	0	0	0	0	0	0	0	0	0	0	0	0	0	0	0	0	0	0	0	0	0	0	0	0	0	0	0	0	0	0	0	0	0	0	0	0	0	0	0	0	0	0	0	0	0	0
286	Dibromocreosol		CC1=C(C=C(C(=C1Br)O)OC)Br	0	0	0	0	0	0	0	0	0	0	0	0	0	0	0	0	0	0	0	0	0	0	0	0	0	0	0	0	0	0	0	0	0	0	0	0	0	0	0	0	0	0	0	0	0	1
287	Chloro-ethyl-methoxy-phenol		CCc1cc(Cl)c(O)c(OC)c1	0	0	0	0	0	0	0	0	0	0	0	0	0	0	0	0	0	0	0	0	0	0	0	0	0	0	0	0	0	0	0	0	0	0	0	0	0	0	0	0	0	0	0	0	0	0
288	Dibromohydroxyacetophenone		CC(=O)C1=C(C=C(C=C1Br)O)Br	0	0	0	0	0	0	0	0	0	0	0	0	0	0	0	0	0	0	0	0	0	0	0	0	0	0	0	0	0	0	0	0	0	0	0	0	0	0	0	0	0	0	0	0	0	1
289	Trichloro-hydroxy-methylacetophenone		CC(=O)c1c(C)c(Cl)c(O)c(Cl)c1Cl	0	0	0	0	0	0	0	0	0	0	0	0	0	0	0	0	0	0	0	0	0	0	0	0	0	0	0	0	0	0	0	0	0	0	0	0	0	0	0	0	0	0	0	0	0	0
290	Bromochloro-hydroxy-methoxyacetophenone		COc1cc(Br)c(O)c(C(C)=O)c1Cl	0	0	0	0	0	0	0	0	0	0	0	0	0	0	0	0	0	0	0	0	0	0	0	0	0	0	0	0	0	0	0	0	0	0	0	0	0	0	0	0	0	0	0	0	0	1
291	Trichloro--tert-butyl-hydroxy-benzaldehyde		CC(C)(C)c1c(Cl)c(O)c(C=O)c(Cl)c1Cl	0	0	0	0	0	0	0	0	0	0	0	0	0	0	0	0	0	0	0	0	0	0	0	0	0	0	0	0	0	0	0	0	0	0	0	0	0	0	0	0	0	0	0	0	0	0
292	Chloro-ditert-butyl-hydroxybenzaldehyde		CC(C)(C)c1cc(C=O)c(Cl)c(C(C)(C)C)c1O	0	0	0	0	0	0	0	0	0	0	0	0	0	0	0	0	0	0	0	0	0	0	0	0	0	0	0	0	0	0	0	0	0	0	0	0	0	0	0	0	0	0	0	0	0	0
293	Dichloro-methylphenol, acetate		CC1=CC(=C(C(=C1)Cl)OC(=O)C)Cl	0	0	0	0	0	0	0	0	0	0	0	0	0	0	0	0	0	0	0	0	0	0	0	0	0	0	0	0	0	0	0	0	0	0	0	0	0	0	0	0	0	0	0	0	0	0
294	2-(chlorophenyl)ethyl acetate	66619-07-6	CC(=O)OCCC1=CC=CC=C1Cl	0	0	0	0	0	0	0	0	0	0	0	0	0	0	0	0	0	0	0	0	0	0	0	0	0	0	0	0	0	0	0	0	0	0	0	0	0	0	0	0	0	0	0	0	0	0
295	(Chloro-methyl-propyl) dichloro-tert-butylbenzoate		CC(CCl)COC(=O)c1cc(Cl)c(C(C)(C)C)c(Cl)c1	0	0	0	0	0	0	0	0	0	0	0	0	0	0	0	0	0	0	0	0	0	0	0	0	0	0	0	0	0	0	0	0	0	0	0	0	0	0	0	0	0	0	0	0	0	0
296	1-Chloroethyl 3-(ditert-butyl-hydroxy-phenyl)propanoate		CC(Cl)OC(=O)CCc1cc(C(C)(C)C)c(O)c(C(C)(C)C)c1	0	0	0	0	0	0	0	0	0	0	0	0	0	0	0	0	0	0	0	0	0	0	0	0	0	0	0	0	0	0	0	0	0	0	0	0	0	0	0	0	0	0	0	0	0	0
297	(Bromochloromethyl) 2-bromo-3-(ditert-butyl-hydroxy-phenyl)propanoate		CC(C)(C)c1cc(CC(Br)C(=O)OC(Cl)Br)cc(C(C)(C)C)c1O	0	0	0	0	0	0	0	0	0	0	0	0	0	0	0	0	0	0	0	0	0	0	0	0	0	0	0	0	0	0	0	0	0	0	0	0	0	0	0	0	0	0	0	0	0	1
298	S-(dichlorophenyl) ethanethioate		CC(=O)Sc1ccc(Cl)cc1Cl	0	0	0	0	0	0	0	0	0	0	0	0	0	0	0	0	0	0	0	0	0	0	0	0	0	0	0	0	0	0	0	0	0	0	0	0	0	0	0	0	0	0	0	0	0	0
299	Chloroformanilide	2617-79-0	C1=CC(=CC=C1NC=O)Cl	0	0	0	0	0	0	0	0	0	0	0	0	0	0	0	0	0	0	0	0	0	0	0	0	0	0	0	0	0	0	0	0	0	0	0	0	0	0	0	0	0	0	0	0	0	0
300	Chloroethynyl-ethynylbenzene		C#CC1=CC=C(C=C1)C#CCl	0	0	0	0	0	0	0	0	0	0	0	0	0	0	0	0	1	0	0	0	0	0	0	0	0	0	0	0	0	0	0	0	0	0	0	0	0	0	0	0	0	0	0	0	0	0
301	N,N-di(butan-2-yl)-trichlorobenzamide		CCCC(C)N(CC)C(=O)c1cc(Cl)c(C)c(Cl)c1Cl	0	0	0	0	0	0	0	0	0	0	0	0	0	0	0	0	0	0	0	0	0	0	0	0	0	0	0	0	0	0	0	0	0	0	0	0	0	0	0	0	0	0	0	0	0	0
302	Dichloro-methoxy-methylsulfanylbenzene		COC1=CC(=C(C=C1Cl)SC)Cl	0	0	0	0	0	0	0	0	0	0	0	0	0	0	0	0	0	0	0	0	0	0	0	0	0	0	0	0	0	0	0	0	0	0	0	0	0	0	0	0	0	0	0	0	0	0
303	8-Bromo-3,3,5,5-tetramethyl-2,6-dihydro-s-indacene-1,7-dione		CC1(C)CC(=O)c2c1cc1c(c2Br)C(=O)CC1(C)C	0	0	0	0	0	0	0	0	0	0	0	0	0	0	0	0	0	0	0	0	0	0	0	0	0	0	0	0	0	0	0	0	0	0	0	0	0	0	0	0	0	0	0	0	0	1
304	Bromochloro-ditert-butyl-hydroxybenzaldehyde		CC(C)(C)c1c(O)c(C(C)(C)C)c(Br)c(C=O)c1Cl	0	0	0	0	0	0	0	0	0	0	0	0	0	0	0	0	0	0	0	0	0	0	0	0	0	0	0	0	0	0	0	0	0	0	0	0	0	0	0	0	0	0	0	0	0	1
305	2-(Chlorophenoxy)ethanol, methyl ether		COCCOC1=CC=CC=C1Cl	0	0	0	0	0	0	0	0	0	0	0	0	0	0	0	0	0	0	0	0	0	0	0	0	0	0	0	0	0	0	0	0	0	0	0	0	0	0	0	0	0	0	0	0	0	0
306	(Chloro-ethoxyacetophenone		CCOC1=CC(=C(C=C1)C(=O)C)Cl	0	0	0	0	0	0	0	0	0	0	0	0	0	0	0	0	0	0	0	0	0	0	0	0	0	0	0	0	0	0	0	0	0	0	0	0	0	0	0	0	0	0	0	0	0	0
307	Chloro-dimethoxyacetophenone	54173-36-3	CC(=O)C1=CC(=C(C=C1OC)OC)Cl	0	0	0	0	0	0	0	0	0	0	0	0	0	0	0	0	0	0	0	0	0	0	0	0	0	0	0	0	0	0	0	0	0	0	0	0	0	0	0	0	0	0	0	0	0	0
308	Trichloro-ditert-butyl-ethoxy-benzene		CCOc1c(C(C)(C)C)c(Cl)c(Cl)c(Cl)c1C(C)(C)C	0	0	0	0	0	0	0	0	0	0	0	0	0	0	0	0	0	0	0	0	0	0	0	0	0	0	0	0	0	0	0	0	0	0	0	0	0	0	0	0	0	0	0	0	0	0
309	Trichloronaphthalene	55720-40-6	C1=CC(=CC2=CC(=C(C=C21)Cl)Cl)Cl	0	0	0	0	0	0	0	0	0	0	0	0	0	0	0	0	0	0	0	0	0	0	0	0	0	0	0	0	0	0	0	0	0	0	0	0	0	0	0	0	0	0	0	0	0	0
310	Bromochloroiodonaphthalene		C1=CC(=CC2=CC(=C(C=C21)Cl)Br)I	0	0	0	0	0	0	0	0	0	0	0	0	0	0	0	0	0	0	0	0	0	0	0	0	0	0	1	0	0	0	0	0	0	0	0	0	0	0	0	0	0	0	0	0	0	1
311	Trichloro-methylnaphthalene		Cc1cc(Cl)cc2cc(Cl)cc(Cl)c12	0	0	0	0	0	0	0	0	0	0	0	0	0	0	0	0	0	0	0	0	0	0	0	0	0	0	0	0	0	0	0	0	0	0	0	0	0	0	0	0	0	0	0	0	0	0
312	Dichloro(vinylnaphthalene)		Cl/C=C(\Cl)c1ccc2ccccc2c1	0	0	0	0	0	0	0	0	0	0	0	0	0	0	0	0	0	0	0	0	0	0	0	0	0	0	0	0	0	0	0	0	0	0	0	0	0	0	0	0	0	0	0	0	0	0
313	Trichloro-ditert-butylnaphthalene		CC(C)(C)c1cc2c(Cl)c(C(C)(C)C)c(Cl)cc2cc1Cl	0	0	0	0	0	0	0	0	0	0	0	0	0	0	0	0	0	0	0	0	0	0	0	0	0	0	0	0	0	0	0	0	0	0	0	0	0	0	0	0	0	0	0	0	0	0
314	Dichloro[1,1'-biphenyl]-diol		Oc1cc(-c2ccc(Cl)c(O)c2)ccc1Cl	0	0	0	0	0	0	0	0	0	0	0	0	0	0	0	0	0	0	0	0	0	0	0	0	0	0	0	0	0	0	0	0	0	0	0	0	0	0	0	0	0	0	0	0	0	0
315	Bromochloro[1,1'-biphenyl]-diol		Oc1cc(-c2ccc(Br)c(O)c2)ccc1Cl	0	0	0	0	0	0	0	0	0	0	0	0	0	0	0	0	0	0	0	0	0	0	0	0	0	0	0	0	0	0	0	0	0	0	0	0	0	0	0	0	0	0	0	0	0	1
316	Dichloro-(difluorophenyl)-N-methylaniline		CNC1=C(C=C(C=C1Cl)C2=C(C=CC=C2F)F)Cl	0	0	0	0	0	0	0	0	0	0	0	0	0	0	0	0	0	0	0	0	0	0	0	0	0	0	0	0	0	0	0	0	0	0	0	0	0	0	0	0	0	1	0	0	0	0
317	2-Bromo-5-(2-chlorotetralin-5-yl)tetralin		ClC1CCc2c(cccc2-c2cccc3c2CCC(Br)C3)C1	0	0	0	0	0	0	0	0	0	0	0	0	0	0	0	0	0	0	0	0	0	0	0	0	0	0	0	0	0	0	0	0	0	0	0	0	0	0	0	0	0	0	0	0	0	1
318	4-Chlorodiphenylmethane	831-81-2	C1=CC=C(C=C1)CC2=CC=C(C=C2)Cl	0	0	0	0	0	0	0	0	0	0	0	0	0	0	0	0	0	0	0	0	0	0	0	0	0	0	0	0	0	0	0	0	0	0	0	0	0	0	0	0	0	0	0	0	0	0
319	4,4'-Dichlorodiphenylmethane	101-76-8	C1=CC(=CC=C1CC2=CC=C(C=C2)Cl)Cl	0	0	0	0	0	0	0	0	0	0	0	0	0	0	0	0	0	0	0	0	0	0	0	0	0	0	0	0	0	0	0	0	0	0	0	0	0	0	0	0	0	0	0	0	0	0
320	Dichlorophenoxybenzene	55538-69-7	C1=CC=C(C=C1)OC2=CC(=C(C=C2)Cl)Cl	0	0	0	0	0	0	0	0	0	0	0	0	0	0	0	0	0	0	0	0	0	0	0	0	0	0	0	0	0	0	0	0	0	0	0	0	0	0	0	0	0	0	0	0	0	0
321	Dichloromethoxydiphenyl ether		COC1=CC(=C(C=C1)OC2=CC=C(C=C2)Cl)Cl	0	0	0	0	0	0	0	0	0	0	0	0	0	0	0	0	0	0	0	0	0	0	0	0	0	0	0	0	0	0	0	0	0	0	0	0	0	0	0	0	0	0	0	0	0	0
322	Chlorocarbazole	5599-70-2	C1=CC=C2C(=C1)C3=C(N2)C(=CC=C3)Cl	0	0	0	0	0	0	0	0	0	0	0	0	0	0	0	0	0	0	0	0	0	0	0	0	0	0	0	0	0	0	0	0	0	0	0	0	0	0	0	0	0	0	0	0	0	0
323	Dichlorocarbazole	5599-71-3	C1=CC2=C(C=C1Cl)C3=C(N2)C=CC(=C3)Cl	0	0	0	0	0	0	0	0	0	0	0	0	0	0	0	0	0	0	0	0	0	0	0	0	0	0	0	0	0	0	0	0	0	0	0	0	0	0	0	0	0	0	0	0	0	0
324	Chloro(5,10-dihydro-phenazine)		C1=CC=C2C(=C1)NC3=C(N2)C=C(C=C3)Cl	0	0	0	0	0	0	0	0	0	0	0	0	0	0	0	0	0	0	0	0	0	0	0	0	0	0	0	0	0	0	0	0	0	0	0	0	0	0	0	0	0	0	0	0	0	0
325	Dichlorobenzo[c]cinnoline	3372-79-0	C1=CC2=C(C=C1Cl)N=C3C=CC(=CC3=N2)Cl	0	0	0	0	0	0	0	0	0	0	0	0	0	0	0	0	0	0	0	0	0	0	0	0	0	0	0	0	0	0	0	0	0	0	0	0	0	0	0	0	0	0	0	0	0	0
326	2,4-Dihydro-(dichloromethyl)benzothiophene		ClC(Cl)c1ccc2c(c1)CSC2	0	0	0	0	0	0	0	0	0	0	0	0	0	0	0	0	0	0	0	0	0	0	0	0	0	0	0	0	0	0	0	0	0	0	0	1	0	0	0	0	0	0	0	0	0	0
327	Bromochloro-1H-pyrrolo[2,3-b]pyridine-2,3-dione		C1=C(C(=C2C(=O)C(=O)NC2=N1)Br)Cl	0	0	0	0	0	0	0	0	0	0	0	0	0	0	0	0	0	0	0	0	0	0	0	0	0	0	0	0	0	0	0	0	0	0	0	0	0	1	0	0	0	0	0	0	0	1
328	Bromochloro-1,3-dihydro-2H-imidazo[4,5-b]pyridin-2-one		C1=C2C(=NC(=C1Cl)Br)NC(=O)N2	0	0	0	0	0	0	0	0	0	0	0	0	0	0	0	0	0	0	0	0	0	0	0	0	0	0	0	0	0	0	0	0	0	0	0	0	1	1	0	0	0	0	1	0	0	1
329	Dichloromethylbenzothiophene		CC1=C2C(=CC=C1)SC(=C2Cl)Cl	0	0	0	0	0	0	0	0	0	0	0	0	0	0	0	0	0	0	0	0	0	0	0	0	0	0	0	0	0	0	0	0	0	0	0	1	0	0	0	0	0	0	0	0	0	0
330	Bromo-(chlorophenyl)-1H-pyrazole	17978-27-7	C1=CC(=CC=C1C2=C(C=NN2)Br)Cl	0	0	0	0	0	0	0	0	0	0	0	0	0	0	0	0	0	0	0	0	0	0	0	0	0	0	0	0	0	0	0	0	0	0	0	0	0	0	0	0	0	0	0	0	0	1
331	Chloroanthracene	4985-70-0	C1=CC=C2C=C3C(=CC2=C1)C=CC=C3Cl	0	0	0	0	0	0	0	0	0	0	0	0	0	0	0	0	0	0	0	0	0	0	0	0	0	0	0	0	0	0	0	0	0	0	0	0	0	0	0	0	0	0	0	0	0	0
332	N-Methyl raseglurant		CNc1c(C)cc(C)nc1C#Cc1cccc(F)c1	0	0	0	0	0	0	0	0	0	0	0	0	0	0	0	0	1	0	0	0	0	0	0	0	0	0	0	0	0	0	0	0	0	0	0	0	0	0	0	0	0	1	0	0	0	0
333	Bis(trifluoroacetate) bisphenol G		CC(C)c1cc(C(C)(C)c2ccc(OC(=O)C(F)(F)F)c(C(C)C)c2)ccc1OC(=O)C(F)(F)F	0	0	0	0	0	0	0	0	0	0	0	0	0	0	0	0	0	0	0	0	0	0	0	0	0	0	0	0	0	0	0	0	0	0	0	0	0	0	0	0	0	1	0	0	0	0
334	Chloro(purpurin -1-methyl ether)		COc1c(O)cc(O)c2c1C(=O)c1cc(Cl)ccc1C2=O	0	0	0	0	0	0	0	0	0	0	0	0	0	0	0	0	0	0	0	0	0	0	0	0	0	0	0	0	0	0	0	0	0	0	0	0	0	0	0	0	0	0	0	0	0	0
335	N-(Chlorophenyl)-2-naphthylamine	5447-28-9	C1=CC=C2C=C(C=CC2=C1)NC3=CC(=CC=C3)Cl	0	0	0	0	0	0	0	0	0	0	0	0	0	0	0	0	0	0	0	0	0	0	0	0	0	0	0	0	0	0	0	0	0	0	0	0	0	0	0	0	0	0	0	0	0	0
336	cis-Heptachlor Epoxide	1024-57-3	[C@@H]12[C@@H]([C@H]([C@@H]3[C@H]1O3)Cl)[C@]4(C(=C([C@@]2(C4(Cl)Cl)Cl)Cl)Cl)Cl	0	0	0	0	0	0	0	0	0	0	0	0	0	0	0	1	0	0	0	0	0	1	0	0	0	0	0	0	0	0	0	0	0	0	0	0	0	0	0	0	0	0	0	0	0	0
337	trans-Heptachlor Epoxide	28044-83-9	[C@@H]12[C@@H]([C@H]([C@H]3[C@@H]1O3)Cl)[C@]4(C(=C([C@@]2(C4(Cl)Cl)Cl)Cl)Cl)Cl	0	0	0	0	0	0	0	0	0	0	0	0	0	0	0	1	0	0	0	0	0	1	0	0	0	0	0	0	0	0	0	0	0	0	0	0	0	0	0	0	0	0	0	0	0	0
338	Perfluorohexanoate acid	307-24-4	C(=O)(C(C(C(C(C(F)(F)F)(F)F)(F)F)(F)F)(F)F)O	0	0	0	0	0	0	0	0	0	0	0	0	0	0	0	0	0	0	0	0	0	0	0	0	0	0	0	0	0	0	0	0	0	0	0	0	0	0	0	0	0	1	0	0	0	0
339	Hexafluoropropylene dimer acid	13252-13-6	C(=O)(C(C(F)(F)F)(OC(C(C(F)(F)F)(F)F)(F)F)F)O	0	0	0	0	0	0	0	0	0	0	0	0	0	0	0	0	0	0	0	0	0	0	0	0	0	0	0	0	0	0	0	0	0	0	0	0	0	0	0	0	0	1	0	0	0	0
340	Hexafluoropropylene trimer acid	13252-14-7	C(=O)(C(C(F)(F)F)(OC(C(C(F)(F)F)(OC(C(C(F)(F)F)(F)F)(F)F)F)(F)F)F)O	0	0	0	0	0	0	0	0	0	0	0	0	0	0	0	0	0	0	0	0	0	0	0	0	0	0	0	0	0	0	0	0	0	0	0	0	0	0	0	0	0	1	0	0	0	0
341	bis(perfluorohexyl) phosphinic acid	40143-77-9	C(C(C(C(F)(F)P(=O)(C(C(C(C(C(C(F)(F)F)(F)F)(F)F)(F)F)(F)F)(F)F)O)(F)F)(F)F)(C(C(F)(F)F)(F)F)(F)F	0	0	0	0	0	0	0	0	0	0	0	0	0	0	0	0	0	0	0	0	0	0	0	0	0	0	0	0	1	0	0	0	0	0	0	0	0	0	0	0	0	1	0	0	0	0
342	6:2 fluorotelomer phosphate diester	57677-95-9	C(COP(=O)(O)OCCC(C(C(C(C(C(F)(F)F)(F)F)(F)F)(F)F)(F)F)(F)F)C(C(C(C(C(C(F)(F)F)(F)F)(F)F)(F)F)(F)F)(F)F	0	0	0	0	0	0	0	0	0	0	0	0	0	0	0	0	0	0	0	0	0	0	0	0	0	0	0	0	1	0	0	0	0	0	0	0	0	0	0	0	0	1	0	0	0	0
343	8:2 fluorotelomer sulfonate	481071-78-7	C(CS(=O)(=O)[O-])C(C(C(C(C(C(C(C(F)(F)F)(F)F)(F)F)(F)F)(F)F)(F)F)(F)F)(F)F	0	0	0	0	0	0	0	0	0	0	0	0	0	0	0	0	0	0	0	0	0	0	0	0	0	0	0	0	0	0	0	0	0	0	0	0	0	0	1	1	0	1	0	0	0	0
344	Decachlorobiphenyl	2051-24-3	C1(=C(C(=C(C(=C1Cl)Cl)Cl)Cl)Cl)C2=C(C(=C(C(=C2Cl)Cl)Cl)Cl)Cl	0	0	0	0	0	0	0	0	0	0	0	0	0	0	0	0	0	0	0	0	0	0	0	0	0	0	0	0	0	0	0	0	0	0	0	0	0	0	0	0	0	0	0	0	0	0
345	Perfluoroethyl cyclohexane sulfonate	646-83-3	C1(C(C(C(C(C1(F)F)(F)F)(F)S(=O)(=O)O)(F)F)(F)F)(C(C(F)(F)F)(F)F)F	0	0	0	0	0	0	0	0	0	0	0	0	0	0	0	0	0	0	0	0	0	0	0	0	0	0	0	0	0	0	0	0	0	0	0	0	0	0	1	1	0	1	0	0	0	0
346	Endosulfate	1031-07-8	C1[C@@H]2[C@H](COS(=O)(=O)O1)[C@@]3(C(=C([C@]2(C3(Cl)Cl)Cl)Cl)Cl)Cl	0	0	0	0	0	0	0	0	0	0	0	0	0	0	0	0	0	0	1	0	0	0	0	0	0	0	0	0	0	0	0	0	0	0	0	1	0	0	1	1	0	0	0	0	0	0
347	Endosulfan-I	33213-65-9	C1[C@@H]2[C@H](COS(=O)O1)[C@@]3(C(=C([C@]2(C3(Cl)Cl)Cl)Cl)Cl)Cl	0	0	0	0	0	0	0	0	0	0	0	0	0	0	0	0	0	0	1	0	0	0	0	0	0	0	0	0	0	0	0	0	0	0	0	1	0	0	1	1	0	0	0	0	0	0
348	Endosulfan-II	33213-65-9	C1[C@@H]2[C@H](COS(=O)O1)[C@]3(C(=C([C@@]2(C3(Cl)Cl)Cl)Cl)Cl)Cl	0	0	0	0	0	0	0	0	0	0	0	0	0	0	0	0	0	0	1	0	0	0	0	0	0	0	0	0	0	0	0	0	0	0	0	1	0	0	1	1	0	0	0	0	0	0
349	trans-Chlordane	5103-74-2	C1[C@H]2[C@@H]([C@H]([C@@H]1Cl)Cl)[C@]3(C(=C([C@@]2(C3(Cl)Cl)Cl)Cl)Cl)Cl	0	0	0	0	0	0	0	0	0	0	0	0	0	0	0	0	0	0	0	0	0	0	0	0	0	0	0	0	0	0	0	0	0	0	0	0	0	0	0	0	0	0	0	0	0	0
350	cis-Chlordane	5103-71-9	C1[C@H]2[C@@H]([C@H]([C@H]1Cl)Cl)[C@]3(C(=C([C@@]2(C3(Cl)Cl)Cl)Cl)Cl)Cl	0	0	0	0	0	0	0	0	0	0	0	0	0	0	0	0	0	0	0	0	0	0	0	0	0	0	0	0	0	0	0	0	0	0	0	0	0	0	0	0	0	0	0	0	0	0
351	Nonabromodiphenyl ether	63936-56-1	C1=C(C(=C(C(=C1Br)Br)Br)Br)OC2=C(C(=C(C(=C2Br)Br)Br)Br)Br	0	0	0	0	0	0	0	0	0	0	0	0	0	0	0	0	0	0	0	0	0	0	0	0	0	0	0	0	0	0	0	0	0	0	0	0	0	0	0	0	0	0	0	0	0	1
352	2,2',3,3',4,5,5',6,6'-Nonachlorobiphenyl	52663-77-1	C1=C(C(=C(C(=C1Cl)Cl)C2=C(C(=C(C(=C2Cl)Cl)Cl)Cl)Cl)Cl)Cl	0	0	0	0	0	0	0	0	0	0	0	0	0	0	0	0	0	0	0	0	0	0	0	0	0	0	0	0	0	0	0	0	0	0	0	0	0	0	0	0	0	0	0	0	0	0
353	2,2',3,3',5,5',6,6'-Octachlorobiphenyl	2136-99-4	C1=C(C(=C(C(=C1Cl)Cl)C2=C(C(=CC(=C2Cl)Cl)Cl)Cl)Cl)Cl	0	0	0	0	0	0	0	0	0	0	0	0	0	0	0	0	0	0	0	0	0	0	0	0	0	0	0	0	0	0	0	0	0	0	0	0	0	0	0	0	0	0	0	0	0	0
354	2,2',3,3',4,4',5,6,6'-Nonachlorobiphenyl	52663-79-3	C1=C(C(=C(C(=C1Cl)Cl)Cl)C2=C(C(=C(C(=C2Cl)Cl)Cl)Cl)Cl)Cl	0	0	0	0	0	0	0	0	0	0	0	0	0	0	0	0	0	0	0	0	0	0	0	0	0	0	0	0	0	0	0	0	0	0	0	0	0	0	0	0	0	0	0	0	0	0
355	2,2',3,3',4,4',6,6'-Octachlorobiphenyl	33091-17-7	C1=C(C(=C(C(=C1Cl)Cl)Cl)C2=C(C(=C(C=C2Cl)Cl)Cl)Cl)Cl	0	0	0	0	0	0	0	0	0	0	0	0	0	0	0	0	0	0	0	0	0	0	0	0	0	0	0	0	0	0	0	0	0	0	0	0	0	0	0	0	0	0	0	0	0	0
356	2,2',3,3',4,5',6,6'-Octachlorobiphenyl	40186-71-8	C1=C(C(=C(C(=C1Cl)Cl)Cl)C2=C(C(=CC(=C2Cl)Cl)Cl)Cl)Cl	0	0	0	0	0	0	0	0	0	0	0	0	0	0	0	0	0	0	0	0	0	0	0	0	0	0	0	0	0	0	0	0	0	0	0	0	0	0	0	0	0	0	0	0	0	0
357	2,2',3,3',4,4',5,5',6-Nonachlorobiphenyl	40186-72-9	C1=C(C(=C(C(=C1Cl)Cl)Cl)Cl)C2=C(C(=C(C(=C2Cl)Cl)Cl)Cl)Cl	0	0	0	0	0	0	0	0	0	0	0	0	0	0	0	0	0	0	0	0	0	0	0	0	0	0	0	0	0	0	0	0	0	0	0	0	0	0	0	0	0	0	0	0	0	0
358	2,2',3,3',4,4',5,6'-Octachlorobiphenyl	42740-50-1	C1=C(C(=C(C(=C1Cl)Cl)Cl)Cl)C2=C(C(=C(C=C2Cl)Cl)Cl)Cl	0	0	0	0	0	0	0	0	0	0	0	0	0	0	0	0	0	0	0	0	0	0	0	0	0	0	0	0	0	0	0	0	0	0	0	0	0	0	0	0	0	0	0	0	0	0
359	2,2',3,3',4,5,5',6'-Octachlorobiphenyl	52663-75-9	C1=C(C(=C(C(=C1Cl)Cl)Cl)Cl)C2=C(C(=CC(=C2Cl)Cl)Cl)Cl	0	0	0	0	0	0	0	0	0	0	0	0	0	0	0	0	0	0	0	0	0	0	0	0	0	0	0	0	0	0	0	0	0	0	0	0	0	0	0	0	0	0	0	0	0	0
360	2,2',3,3',4,4',5,5'-Octachlorobiphenyl	35694-08-7	C1=C(C(=C(C(=C1Cl)Cl)Cl)Cl)C2=CC(=C(C(=C2Cl)Cl)Cl)Cl	0	0	0	0	0	0	0	0	0	0	0	0	0	0	0	0	0	0	0	0	0	0	0	0	0	0	0	0	0	0	0	0	0	0	0	0	0	0	0	0	0	0	0	0	0	0
361	2,2',3,4,4',5',6-Heptabromodiphenyl ether	207122-16-5	C1=C(C(=CC(=C1Br)Br)Br)OC2=C(C(=C(C=C2Br)Br)Br)Br	0	0	0	0	0	0	0	0	0	0	0	0	0	0	0	0	0	0	0	0	0	0	0	0	0	0	0	0	0	0	0	0	0	0	0	0	0	0	0	0	0	0	0	0	0	1
362	2,2',4,4',5,5'-Hexabromodiphenyl ether	68631-49-2	C1=C(C(=CC(=C1Br)Br)Br)OC2=CC(=C(C=C2Br)Br)Br	0	0	0	0	0	0	0	0	0	0	0	0	0	0	0	0	0	0	0	0	0	0	0	0	0	0	0	0	0	0	0	0	0	0	0	0	0	0	0	0	0	0	0	0	0	1
363	2,2',3,4,4',5,5',6-Octachlorobiphenyl	52663-76-0	C1=C(C(=CC(=C1Cl)Cl)Cl)C2=C(C(=C(C(=C2Cl)Cl)Cl)Cl)Cl	0	0	0	0	0	0	0	0	0	0	0	0	0	0	0	0	0	0	0	0	0	0	0	0	0	0	0	0	0	0	0	0	0	0	0	0	0	0	0	0	0	0	0	0	0	0
364	2,2',3,4,4',5',6-Heptachlorobiphenyl	52663-69-1	C1=C(C(=CC(=C1Cl)Cl)Cl)C2=C(C(=C(C=C2Cl)Cl)Cl)Cl	0	0	0	0	0	0	0	0	0	0	0	0	0	0	0	0	0	0	0	0	0	0	0	0	0	0	0	0	0	0	0	0	0	0	0	0	0	0	0	0	0	0	0	0	0	0
365	2,2',3,4',5,5',6-Heptachlorobiphenyl	52663-68-0	C1=C(C(=CC(=C1Cl)Cl)Cl)C2=C(C(=CC(=C2Cl)Cl)Cl)Cl	0	0	0	0	0	0	0	0	0	0	0	0	0	0	0	0	0	0	0	0	0	0	0	0	0	0	0	0	0	0	0	0	0	0	0	0	0	0	0	0	0	0	0	0	0	0
366	2,2',3,4,4',5,5'-Heptachlorobiphenyl	35065-29-3	C1=C(C(=CC(=C1Cl)Cl)Cl)C2=CC(=C(C(=C2Cl)Cl)Cl)Cl	0	0	0	0	0	0	0	0	0	0	0	0	0	0	0	0	0	0	0	0	0	0	0	0	0	0	0	0	0	0	0	0	0	0	0	0	0	0	0	0	0	0	0	0	0	0
367	2,2',4,4',5,5'-Hexachlorobiphenyl	35065-27-1	C1=C(C(=CC(=C1Cl)Cl)Cl)C2=CC(=C(C=C2Cl)Cl)Cl	0	0	0	0	0	0	0	0	0	0	0	0	0	0	0	0	0	0	0	0	0	0	0	0	0	0	0	0	0	0	0	0	0	0	0	0	0	0	0	0	0	0	0	0	0	0
368	2,3,3',4,4',5,5',6-Octabromodiphenyl ether	446255-56-7	C1=C(C=C(C(=C1Br)Br)Br)OC2=C(C(=C(C(=C2Br)Br)Br)Br)Br	0	0	0	0	0	0	0	0	0	0	0	0	0	0	0	0	0	0	0	0	0	0	0	0	0	0	0	0	0	0	0	0	0	0	0	0	0	0	0	0	0	0	0	0	0	1
369	2,2',4,4',6,6'-Hexabromodiphenyl ether	35854-94-5	C1=C(C=C(C(=C1Br)OC2=C(C=C(C=C2Br)Br)Br)Br)Br	0	0	0	0	0	0	0	0	0	0	0	0	0	0	0	0	0	0	0	0	0	0	0	0	0	0	0	0	0	0	0	0	0	0	0	0	0	0	0	0	0	0	0	0	0	1
370	2,2',4,4',5,6'-Hexabromodiphenyl ether	207122-15-4	C1=C(C=C(C(=C1Br)OC2=CC(=C(C=C2Br)Br)Br)Br)Br	0	0	0	0	0	0	0	0	0	0	0	0	0	0	0	0	0	0	0	0	0	0	0	0	0	0	0	0	0	0	0	0	0	0	0	0	0	0	0	0	0	0	0	0	0	1
371	2,2',3,3',4,5',6-Heptachlorobiphenyl	40186-70-7	C1=C(C=C(C(=C1C2=C(C(=C(C=C2Cl)Cl)Cl)Cl)Cl)Cl)Cl	0	0	0	0	0	0	0	0	0	0	0	0	0	0	0	0	0	0	0	0	0	0	0	0	0	0	0	0	0	0	0	0	0	0	0	0	0	0	0	0	0	0	0	0	0	0
372	2,2',3,3',5,5',6-Heptachlorobiphenyl	52663-67-9	C1=C(C=C(C(=C1C2=C(C(=CC(=C2Cl)Cl)Cl)Cl)Cl)Cl)Cl	0	0	0	0	0	0	0	0	0	0	0	0	0	0	0	0	0	0	0	0	0	0	0	0	0	0	0	0	0	0	0	0	0	0	0	0	0	0	0	0	0	0	0	0	0	0
373	2,2',3,3',4,5,5'-Heptachlorobiphenyl	52663-74-8	C1=C(C=C(C(=C1C2=CC(=C(C(=C2Cl)Cl)Cl)Cl)Cl)Cl)Cl	0	0	0	0	0	0	0	0	0	0	0	0	0	0	0	0	0	0	0	0	0	0	0	0	0	0	0	0	0	0	0	0	0	0	0	0	0	0	0	0	0	0	0	0	0	0
374	2,2',3,4',5,5'-Hexachlorobiphenyl	51908-16-8	C1=C(C=C(C(=C1C2=CC(=C(C=C2Cl)Cl)Cl)Cl)Cl)Cl	0	0	0	0	0	0	0	0	0	0	0	0	0	0	0	0	0	0	0	0	0	0	0	0	0	0	0	0	0	0	0	0	0	0	0	0	0	0	0	0	0	0	0	0	0	0
375	2,2',4,4',5,6'-Hexachlorobiphenyl	60145-22-4	C1=C(C=C(C(=C1Cl)C2=CC(=C(C=C2Cl)Cl)Cl)Cl)Cl	0	0	0	0	0	0	0	0	0	0	0	0	0	0	0	0	0	0	0	0	0	0	0	0	0	0	0	0	0	0	0	0	0	0	0	0	0	0	0	0	0	0	0	0	0	0
376	2,3,3',4,4',5,5',6-Octachlorobiphenyl	74472-53-0	C1=C(C=C(C(=C1Cl)Cl)Cl)C2=C(C(=C(C(=C2Cl)Cl)Cl)Cl)Cl	0	0	0	0	0	0	0	0	0	0	0	0	0	0	0	0	0	0	0	0	0	0	0	0	0	0	0	0	0	0	0	0	0	0	0	0	0	0	0	0	0	0	0	0	0	0
377	2,3,3',4,4',5',6-Heptachlorobiphenyl	74472-50-7	C1=C(C=C(C(=C1Cl)Cl)Cl)C2=C(C(=C(C=C2Cl)Cl)Cl)Cl	0	0	0	0	0	0	0	0	0	0	0	0	0	0	0	0	0	0	0	0	0	0	0	0	0	0	0	0	0	0	0	0	0	0	0	0	0	0	0	0	0	0	0	0	0	0
378	2,3,3',4',5,5',6-Heptachlorobiphenyl	69782-91-8	C1=C(C=C(C(=C1Cl)Cl)Cl)C2=C(C(=CC(=C2Cl)Cl)Cl)Cl	0	0	0	0	0	0	0	0	0	0	0	0	0	0	0	0	0	0	0	0	0	0	0	0	0	0	0	0	0	0	0	0	0	0	0	0	0	0	0	0	0	0	0	0	0	0
379	3,3',4,4',5,5'-Hexachlorobiphenyl	32774-16-6	C1=C(C=C(C(=C1Cl)Cl)Cl)C2=CC(=C(C(=C2)Cl)Cl)Cl	0	0	0	0	0	0	0	0	0	0	0	0	0	0	0	0	0	0	0	0	0	0	0	0	0	0	0	0	0	0	0	0	0	0	0	0	0	0	0	0	0	0	0	0	0	0
380	2,3,3',4,4',5,5'-Heptachlorobiphenyl	39635-31-9	C1=C(C=C(C(=C1Cl)Cl)Cl)C2=CC(=C(C(=C2Cl)Cl)Cl)Cl	0	0	0	0	0	0	0	0	0	0	0	0	0	0	0	0	0	0	0	0	0	0	0	0	0	0	0	0	0	0	0	0	0	0	0	0	0	0	0	0	0	0	0	0	0	0
381	2,3',4,4',5,5'-Hexachlorobiphenyl	52663-72-6	C1=C(C=C(C(=C1Cl)Cl)Cl)C2=CC(=C(C=C2Cl)Cl)Cl	0	0	0	0	0	0	0	0	0	0	0	0	0	0	0	0	0	0	0	0	0	0	0	0	0	0	0	0	0	0	0	0	0	0	0	0	0	0	0	0	0	0	0	0	0	0
382	2,3,3',5,5',6-Hexachlorobiphenyl	74472-46-1	C1=C(C=C(C=C1Cl)Cl)C2=C(C(=CC(=C2Cl)Cl)Cl)Cl	0	0	0	0	0	0	0	0	0	0	0	0	0	0	0	0	0	0	0	0	0	0	0	0	0	0	0	0	0	0	0	0	0	0	0	0	0	0	0	0	0	0	0	0	0	0
383	1,3,6,8-tetrabromo-9H-carbazole	55119-09-0	C1=C(C=C(C2=C1C3=C(N2)C(=CC(=C3)Br)Br)Br)Br	0	0	0	0	0	0	0	0	0	0	0	0	0	0	0	0	0	0	0	0	0	0	0	0	0	0	0	0	0	0	0	0	0	0	0	0	0	0	0	0	0	0	0	0	0	1
384	1,8-dibromo-3,6-dichlorocarbazole	100131-03-1	C1=C(C=C(C2=C1C3=C(N2)C(=CC(=C3)Cl)Br)Br)Cl	0	0	0	0	0	0	0	0	0	0	0	0	0	0	0	0	0	0	0	0	0	0	0	0	0	0	0	0	0	0	0	0	0	0	0	0	0	0	0	0	0	0	0	0	0	1
385	1,3,6,8-tetrachlorocarbazole	58910-96-6	C1=C(C=C(C2=C1C3=C(N2)C(=CC(=C3)Cl)Cl)Cl)Cl	0	0	0	0	0	0	0	0	0	0	0	0	0	0	0	0	0	0	0	0	0	0	0	0	0	0	0	0	0	0	0	0	0	0	0	0	0	0	0	0	0	0	0	0	0	0
386	2,4',6-Tribromodiphenyl ether	189084-60-4	C1=CC(=C(C(=C1)Br)OC2=CC=C(C=C2)Br)Br	0	0	0	0	0	0	0	0	0	0	0	0	0	0	0	0	0	0	0	0	0	0	0	0	0	0	0	0	0	0	0	0	0	0	0	0	0	0	0	0	0	0	0	0	0	1
387	2,2',4,6'-Tetrachlorobiphenyl	68194-04-7	C1=CC(=C(C(=C1)Cl)C2=C(C=C(C=C2)Cl)Cl)Cl	0	0	0	0	0	0	0	0	0	0	0	0	0	0	0	0	0	0	0	0	0	0	0	0	0	0	0	0	0	0	0	0	0	0	0	0	0	0	0	0	0	0	0	0	0	0
388	2,2',5,6'-Tetrachlorobiphenyl	41464-41-9	C1=CC(=C(C(=C1)Cl)C2=C(C=CC(=C2)Cl)Cl)Cl	0	0	0	0	0	0	0	0	0	0	0	0	0	0	0	0	0	0	0	0	0	0	0	0	0	0	0	0	0	0	0	0	0	0	0	0	0	0	0	0	0	0	0	0	0	0
389	2,2',6,6'-Tetrachlorobiphenyl	15968-05-5	C1=CC(=C(C(=C1)Cl)C2=C(C=CC=C2Cl)Cl)Cl	0	0	0	0	0	0	0	0	0	0	0	0	0	0	0	0	0	0	0	0	0	0	0	0	0	0	0	0	0	0	0	0	0	0	0	0	0	0	0	0	0	0	0	0	0	0
390	2,3',4',6-Tetrachlorobiphenyl	41464-46-4	C1=CC(=C(C(=C1)Cl)C2=CC(=C(C=C2)Cl)Cl)Cl	0	0	0	0	0	0	0	0	0	0	0	0	0	0	0	0	0	0	0	0	0	0	0	0	0	0	0	0	0	0	0	0	0	0	0	0	0	0	0	0	0	0	0	0	0	0
391	2,3',5',6-Tetrachlorobiphenyl	74338-23-1	C1=CC(=C(C(=C1)Cl)C2=CC(=CC(=C2)Cl)Cl)Cl	0	0	0	0	0	0	0	0	0	0	0	0	0	0	0	0	0	0	0	0	0	0	0	0	0	0	0	0	0	0	0	0	0	0	0	0	0	0	0	0	0	0	0	0	0	0
392	2,4',6-Trichlorobiphenyl	38444-77-8	C1=CC(=C(C(=C1)Cl)C2=CC=C(C=C2)Cl)Cl	0	0	0	0	0	0	0	0	0	0	0	0	0	0	0	0	0	0	0	0	0	0	0	0	0	0	0	0	0	0	0	0	0	0	0	0	0	0	0	0	0	0	0	0	0	0
393	2,2',3,3',4,5,6-Heptachlorobiphenyl	68194-16-1	C1=CC(=C(C(=C1)Cl)Cl)C2=C(C(=C(C(=C2Cl)Cl)Cl)Cl)Cl	0	0	0	0	0	0	0	0	0	0	0	0	0	0	0	0	0	0	0	0	0	0	0	0	0	0	0	0	0	0	0	0	0	0	0	0	0	0	0	0	0	0	0	0	0	0
394	2,2',3,3',4-Pentachlorobiphenyl	52663-62-4	C1=CC(=C(C(=C1)Cl)Cl)C2=C(C(=C(C=C2)Cl)Cl)Cl	0	0	0	0	0	0	0	0	0	0	0	0	0	0	0	0	0	0	0	0	0	0	0	0	0	0	0	0	0	0	0	0	0	0	0	0	0	0	0	0	0	0	0	0	0	0
395	2,2',3,3',4,6-Hexachlorobiphenyl	61798-70-7	C1=CC(=C(C(=C1)Cl)Cl)C2=C(C(=C(C=C2Cl)Cl)Cl)Cl	0	0	0	0	0	0	0	0	0	0	0	0	0	0	0	0	0	0	0	0	0	0	0	0	0	0	0	0	0	0	0	0	0	0	0	0	0	0	0	0	0	0	0	0	0	0
396	2,2',3,3',5-Pentachlorobiphenyl	60145-20-2	C1=CC(=C(C(=C1)Cl)Cl)C2=C(C(=CC(=C2)Cl)Cl)Cl	0	0	0	0	0	0	0	0	0	0	0	0	0	0	0	0	0	0	0	0	0	0	0	0	0	0	0	0	0	0	0	0	0	0	0	0	0	0	0	0	0	0	0	0	0	0
397	2,2',3,3',5,6-Hexachlorobiphenyl	52704-70-8	C1=CC(=C(C(=C1)Cl)Cl)C2=C(C(=CC(=C2Cl)Cl)Cl)Cl	0	0	0	0	0	0	0	0	0	0	0	0	0	0	0	0	0	0	0	0	0	0	0	0	0	0	0	0	0	0	0	0	0	0	0	0	0	0	0	0	0	0	0	0	0	0
398	2,2',3,3'-Tetrachlorobiphenyl	38444-93-8	C1=CC(=C(C(=C1)Cl)Cl)C2=C(C(=CC=C2)Cl)Cl	0	0	0	0	0	0	0	0	0	0	0	0	0	0	0	0	0	0	0	0	0	0	0	0	0	0	0	0	0	0	0	0	0	0	0	0	0	0	0	0	0	0	0	0	0	0
399	2,2',3,4'-Tetrachlorobiphenyl	36559-22-5	C1=CC(=C(C(=C1)Cl)Cl)C2=C(C=C(C=C2)Cl)Cl	0	0	0	0	0	0	0	0	0	0	0	0	0	0	0	0	0	0	0	0	0	0	0	0	0	0	0	0	0	0	0	0	0	0	0	0	0	0	0	0	0	0	0	0	0	0
400	2,2',3,5'-Tetrachlorobiphenyl	41464-39-5	C1=CC(=C(C(=C1)Cl)Cl)C2=C(C=CC(=C2)Cl)Cl	0	0	0	0	0	0	0	0	0	0	0	0	0	0	0	0	0	0	0	0	0	0	0	0	0	0	0	0	0	0	0	0	0	0	0	0	0	0	0	0	0	0	0	0	0	0
401	2,2',3,3',6-Pentachlorobiphenyl	52663-60-2	C1=CC(=C(C(=C1)Cl)Cl)C2=C(C=CC(=C2Cl)Cl)Cl	0	0	0	0	0	0	0	0	0	0	0	0	0	0	0	0	0	0	0	0	0	0	0	0	0	0	0	0	0	0	0	0	0	0	0	0	0	0	0	0	0	0	0	0	0	0
402	2,2',3,6'-Tetrachlorobiphenyl	41464-47-5	C1=CC(=C(C(=C1)Cl)Cl)C2=C(C=CC=C2Cl)Cl	0	0	0	0	0	0	0	0	0	0	0	0	0	0	0	0	0	0	0	0	0	0	0	0	0	0	0	0	0	0	0	0	0	0	0	0	0	0	0	0	0	0	0	0	0	0
403	2,3,3',4',5'-Pentachlorobiphenyl	76842-07-4	C1=CC(=C(C(=C1)Cl)Cl)C2=CC(=C(C(=C2)Cl)Cl)Cl	0	0	0	0	0	0	0	0	0	0	0	0	0	0	0	0	0	0	0	0	0	0	0	0	0	0	0	0	0	0	0	0	0	0	0	0	0	0	0	0	0	0	0	0	0	0
404	2,3,3',4'-Tetrachlorobiphenyl	41464-43-1	C1=CC(=C(C(=C1)Cl)Cl)C2=CC(=C(C=C2)Cl)Cl	0	0	0	0	0	0	0	0	0	0	0	0	0	0	0	0	0	0	0	0	0	0	0	0	0	0	0	0	0	0	0	0	0	0	0	0	0	0	0	0	0	0	0	0	0	0
405	2,3,4'-Trichlorobiphenyl	38444-85-8	C1=CC(=C(C(=C1)Cl)Cl)C2=CC=C(C=C2)Cl	0	0	0	0	0	0	0	0	0	0	0	0	0	0	0	0	0	0	0	0	0	0	0	0	0	0	0	0	0	0	0	0	0	0	0	0	0	0	0	0	0	0	0	0	0	0
406	2,2',3,3',4,4',5,6-Octachlorobiphenyl	52663-78-2	C1=CC(=C(C(=C1C2=C(C(=C(C(=C2Cl)Cl)Cl)Cl)Cl)Cl)Cl)Cl	0	0	0	0	0	0	0	0	0	0	0	0	0	0	0	0	0	0	0	0	0	0	0	0	0	0	0	0	0	0	0	0	0	0	0	0	0	0	0	0	0	0	0	0	0	0
407	2,2',3,3',4,4'-Hexachlorobiphenyl	11096-82-5	C1=CC(=C(C(=C1C2=C(C(=C(C=C2)Cl)Cl)Cl)Cl)Cl)Cl	0	0	0	0	0	0	0	0	0	0	0	0	0	0	0	0	0	0	0	0	0	0	0	0	0	0	0	0	0	0	0	0	0	0	0	0	0	0	0	0	0	0	0	0	0	0
408	2,2',3,3',4,4',6-Heptachlorobiphenyl	52663-71-5	C1=CC(=C(C(=C1C2=C(C(=C(C=C2Cl)Cl)Cl)Cl)Cl)Cl)Cl	0	0	0	0	0	0	0	0	0	0	0	0	0	0	0	0	0	0	0	0	0	0	0	0	0	0	0	0	0	0	0	0	0	0	0	0	0	0	0	0	0	0	0	0	0	0
409	2,2',3,3',4,5'-Hexachlorobiphenyl	52663-66-8	C1=CC(=C(C(=C1C2=C(C(=CC(=C2)Cl)Cl)Cl)Cl)Cl)Cl	0	0	0	0	0	0	0	0	0	0	0	0	0	0	0	0	0	0	0	0	0	0	0	0	0	0	0	0	0	0	0	0	0	0	0	0	0	0	0	0	0	0	0	0	0	0
410	2,2',3,3',4,5',6'-Heptachlorobiphenyl	52663-70-4	C1=CC(=C(C(=C1C2=C(C(=CC(=C2Cl)Cl)Cl)Cl)Cl)Cl)Cl	0	0	0	0	0	0	0	0	0	0	0	0	0	0	0	0	0	0	0	0	0	0	0	0	0	0	0	0	0	0	0	0	0	0	0	0	0	0	0	0	0	0	0	0	0	0
411	2,2',3,3',4,6'-Hexachlorobiphenyl	38380-05-1	C1=CC(=C(C(=C1C2=C(C=CC(=C2Cl)Cl)Cl)Cl)Cl)Cl	0	0	0	0	0	0	0	0	0	0	0	0	0	0	0	0	0	0	0	0	0	0	0	0	0	0	0	0	0	0	0	0	0	0	0	0	0	0	0	0	0	0	0	0	0	0
412	2,3,3',4,4',5'-Hexachlorobiphenyl	69782-90-7	C1=CC(=C(C(=C1C2=CC(=C(C(=C2)Cl)Cl)Cl)Cl)Cl)Cl	0	0	0	0	0	0	0	0	0	0	0	0	0	0	0	0	0	0	0	0	0	0	0	0	0	0	0	0	0	0	0	0	0	0	0	0	0	0	0	0	0	0	0	0	0	0
413	2,2',3,3',4,4',5-Heptachlorobiphenyl	35065-30-6	C1=CC(=C(C(=C1C2=CC(=C(C(=C2Cl)Cl)Cl)Cl)Cl)Cl)Cl	0	0	0	0	0	0	0	0	0	0	0	0	0	0	0	0	0	0	0	0	0	0	0	0	0	0	0	0	0	0	0	0	0	0	0	0	0	0	0	0	0	0	0	0	0	0
414	2,2',3,3',4,5,6,6'-Octachlorobiphenyl	52663-73-7	C1=CC(=C(C(=C1Cl)C2=C(C(=C(C(=C2Cl)Cl)Cl)Cl)Cl)Cl)Cl	0	0	0	0	0	0	0	0	0	0	0	0	0	0	0	0	0	0	0	0	0	0	0	0	0	0	0	0	0	0	0	0	0	0	0	0	0	0	0	0	0	0	0	0	0	0
415	2,2',3,3',5,6'-Hexachlorobiphenyl	52744-13-5	C1=CC(=C(C(=C1Cl)C2=C(C(=CC(=C2)Cl)Cl)Cl)Cl)Cl	0	0	0	0	0	0	0	0	0	0	0	0	0	0	0	0	0	0	0	0	0	0	0	0	0	0	0	0	0	0	0	0	0	0	0	0	0	0	0	0	0	0	0	0	0	0
416	2,2',3,3',5,6,6'-Heptachlorobiphenyl	52663-64-6	C1=CC(=C(C(=C1Cl)C2=C(C(=CC(=C2Cl)Cl)Cl)Cl)Cl)Cl	0	0	0	0	0	0	0	0	0	0	0	0	0	0	0	0	0	0	0	0	0	0	0	0	0	0	0	0	0	0	0	0	0	0	0	0	0	0	0	0	0	0	0	0	0	0
417	2,2',3,3',6,6'-Hexachlorobiphenyl	38411-22-2	C1=CC(=C(C(=C1Cl)C2=C(C=CC(=C2Cl)Cl)Cl)Cl)Cl	0	0	0	0	0	0	0	0	0	0	0	0	0	0	0	0	0	0	0	0	0	0	0	0	0	0	0	0	0	0	0	0	0	0	0	0	0	0	0	0	0	0	0	0	0	0
418	2,3,3',4',5',6-Hexachlorobiphenyl	74472-45-0	C1=CC(=C(C(=C1Cl)C2=CC(=C(C(=C2)Cl)Cl)Cl)Cl)Cl	0	0	0	0	0	0	0	0	0	0	0	0	0	0	0	0	0	0	0	0	0	0	0	0	0	0	0	0	0	0	0	0	0	0	0	0	0	0	0	0	0	0	0	0	0	0
419	2,2',3,3',4,5,6'-Heptachlorobiphenyl	38411-25-5	C1=CC(=C(C(=C1Cl)C2=CC(=C(C(=C2Cl)Cl)Cl)Cl)Cl)Cl	0	0	0	0	0	0	0	0	0	0	0	0	0	0	0	0	0	0	0	0	0	0	0	0	0	0	0	0	0	0	0	0	0	0	0	0	0	0	0	0	0	0	0	0	0	0
420	2,2',3,4',5',6-Hexachlorobiphenyl	38380-04-0	C1=CC(=C(C(=C1Cl)C2=CC(=C(C=C2Cl)Cl)Cl)Cl)Cl	0	0	0	0	0	0	0	0	0	0	0	0	0	0	0	0	0	0	0	0	0	0	0	0	0	0	0	0	0	0	0	0	0	0	0	0	0	0	0	0	0	0	0	0	0	0
421	2,2',3,4,4',5'-Hexabromodiphenyl Ether	182677-30-1	C1=CC(=C(C(=C1OC2=CC(=C(C=C2Br)Br)Br)Br)Br)Br	0	0	0	0	0	0	0	0	0	0	0	0	0	0	0	0	0	0	0	0	0	0	0	0	0	0	0	0	0	0	0	0	0	0	0	0	0	0	0	0	0	0	0	0	0	1
422	2,2',3,4,4',5,6-Heptabromodiphenyl ether	189084-67-1	C1=CC(=C(C=C1Br)Br)OC2=C(C(=C(C(=C2Br)Br)Br)Br)Br	0	0	0	0	0	0	0	0	0	0	0	0	0	0	0	0	0	0	0	0	0	0	0	0	0	0	0	0	0	0	0	0	0	0	0	0	0	0	0	0	0	0	0	0	0	1
423	2,2',3,4,4'-Pentabromodiphenyl ether	182346-21-0	C1=CC(=C(C=C1Br)Br)OC2=C(C(=C(C=C2)Br)Br)Br	0	0	0	0	0	0	0	0	0	0	0	0	0	0	0	0	0	0	0	0	0	0	0	0	0	0	0	0	0	0	0	0	0	0	0	0	0	0	0	0	0	0	0	0	0	1
424	2,2',4,5'-Tetrabromodiphenyl Ether	243982-82-3	C1=CC(=C(C=C1Br)Br)OC2=C(C=CC(=C2)Br)Br	0	0	0	0	0	0	0	0	0	0	0	0	0	0	0	0	0	0	0	0	0	0	0	0	0	0	0	0	0	0	0	0	0	0	0	0	0	0	0	0	0	0	0	0	0	1
425	2,3,3',4,4',5,6-Heptachlorobiphenyl	41411-64-7	C1=CC(=C(C=C1C2=C(C(=C(C(=C2Cl)Cl)Cl)Cl)Cl)Cl)Cl	0	0	0	0	0	0	0	0	0	0	0	0	0	0	0	0	0	0	0	0	0	0	0	0	0	0	0	0	0	0	0	0	0	0	0	0	0	0	0	0	0	0	0	0	0	0
426	2,3,3',4,4'-Pentachlorobiphenyl	32598-14-4	C1=CC(=C(C=C1C2=C(C(=C(C=C2)Cl)Cl)Cl)Cl)Cl	0	0	0	0	0	0	0	0	0	0	0	0	0	0	0	0	0	0	0	0	0	0	0	0	0	0	0	0	0	0	0	0	0	0	0	0	0	0	0	0	0	0	0	0	0	0
427	2,3,3',4,4',6-Hexachlorobiphenyl	74472-42-7	C1=CC(=C(C=C1C2=C(C(=C(C=C2Cl)Cl)Cl)Cl)Cl)Cl	0	0	0	0	0	0	0	0	0	0	0	0	0	0	0	0	0	0	0	0	0	0	0	0	0	0	0	0	0	0	0	0	0	0	0	0	0	0	0	0	0	0	0	0	0	0
428	2,3,3',4',5-Pentachlorobiphenyl	70424-68-9	C1=CC(=C(C=C1C2=C(C(=CC(=C2)Cl)Cl)Cl)Cl)Cl	0	0	0	0	0	0	0	0	0	0	0	0	0	0	0	0	0	0	0	0	0	0	0	0	0	0	0	0	0	0	0	0	0	0	0	0	0	0	0	0	0	0	0	0	0	0
429	2,3,3',4',5,6-Hexachlorobiphenyl	74472-44-9	C1=CC(=C(C=C1C2=C(C(=CC(=C2Cl)Cl)Cl)Cl)Cl)Cl	0	0	0	0	0	0	0	0	0	0	0	0	0	0	0	0	0	0	0	0	0	0	0	0	0	0	0	0	0	0	0	0	0	0	0	0	0	0	0	0	0	0	0	0	0	0
430	2,3',4,4'-Tetrachlorobiphenyl	32598-10-0	C1=CC(=C(C=C1C2=C(C=C(C=C2)Cl)Cl)Cl)Cl	0	0	0	0	0	0	0	0	0	0	0	0	0	0	0	0	0	0	0	0	0	0	0	0	0	0	0	0	0	0	0	0	0	0	0	0	0	0	0	0	0	0	0	0	0	0
431	2,3',4,4',6-Pentachlorobiphenyl	56558-17-9	C1=CC(=C(C=C1C2=C(C=C(C=C2Cl)Cl)Cl)Cl)Cl	0	0	0	0	0	0	0	0	0	0	0	0	0	0	0	0	0	0	0	0	0	0	0	0	0	0	0	0	0	0	0	0	0	0	0	0	0	0	0	0	0	0	0	0	0	0
432	2,3,3',4',6-Pentachlorobiphenyl	38380-03-9	C1=CC(=C(C=C1C2=C(C=CC(=C2Cl)Cl)Cl)Cl)Cl	0	0	0	0	0	0	0	0	0	0	0	0	0	0	0	0	0	0	0	0	0	0	0	0	0	0	0	0	0	0	0	0	0	0	0	0	0	0	0	0	0	0	0	0	0	0
433	3,3',4,4',5-Pentachlorobiphenyl	57465-28-8	C1=CC(=C(C=C1C2=CC(=C(C(=C2)Cl)Cl)Cl)Cl)Cl	0	0	0	0	0	0	0	0	0	0	0	0	0	0	0	0	0	0	0	0	0	0	0	0	0	0	0	0	0	0	0	0	0	0	0	0	0	0	0	0	0	0	0	0	0	0
434	2,3,3',4,4',5-Hexachlorobiphenyl	38380-08-4	C1=CC(=C(C=C1C2=CC(=C(C(=C2Cl)Cl)Cl)Cl)Cl)Cl	0	0	0	0	0	0	0	0	0	0	0	0	0	0	0	0	0	0	0	0	0	0	0	0	0	0	0	0	0	0	0	0	0	0	0	0	0	0	0	0	0	0	0	0	0	0
435	3,3',4,4'-Tetrachlorobiphenyl	32598-13-3	C1=CC(=C(C=C1C2=CC(=C(C=C2)Cl)Cl)Cl)Cl	0	0	0	0	0	0	0	0	0	0	0	0	0	0	0	0	0	0	0	0	0	0	0	0	0	0	0	0	0	0	0	0	0	0	0	0	0	0	0	0	0	0	0	0	0	0
436	2,2',3,4,5'-Pentachlorobiphenyl	38380-02-8	C1=CC(=C(C=C1Cl)C2=C(C(=C(C=C2)Cl)Cl)Cl)Cl	0	0	0	0	0	0	0	0	0	0	0	0	0	0	0	0	0	0	0	0	0	0	0	0	0	0	0	0	0	0	0	0	0	0	0	0	0	0	0	0	0	0	0	0	0	0
437	2,2',3,4,5',6-Hexachlorobiphenyl	68194-14-9	C1=CC(=C(C=C1Cl)C2=C(C(=C(C=C2Cl)Cl)Cl)Cl)Cl	0	0	0	0	0	0	0	0	0	0	0	0	0	0	0	0	0	0	0	0	0	0	0	0	0	0	0	0	0	0	0	0	0	0	0	0	0	0	0	0	0	0	0	0	0	0
438	2,2',3,5,5'-Pentachlorobiphenyl	52663-61-3	C1=CC(=C(C=C1Cl)C2=C(C(=CC(=C2)Cl)Cl)Cl)Cl	0	0	0	0	0	0	0	0	0	0	0	0	0	0	0	0	0	0	0	0	0	0	0	0	0	0	0	0	0	0	0	0	0	0	0	0	0	0	0	0	0	0	0	0	0	0
439	2,2',3,5,5',6-Hexachlorobiphenyl	52663-63-5	C1=CC(=C(C=C1Cl)C2=C(C(=CC(=C2Cl)Cl)Cl)Cl)Cl	0	0	0	0	0	0	0	0	0	0	0	0	0	0	0	0	0	0	0	0	0	0	0	0	0	0	0	0	0	0	0	0	0	0	0	0	0	0	0	0	0	0	0	0	0	0
440	2,2',4,5',6-Pentachlorobiphenyl	60145-21-3	C1=CC(=C(C=C1Cl)C2=C(C=C(C=C2Cl)Cl)Cl)Cl	0	0	0	0	0	0	0	0	0	0	0	0	0	0	0	0	0	0	0	0	0	0	0	0	0	0	0	0	0	0	0	0	0	0	0	0	0	0	0	0	0	0	0	0	0	0
441	2,2',5,5'-Tetrachlorobiphenyl	35693-99-3	C1=CC(=C(C=C1Cl)C2=C(C=CC(=C2)Cl)Cl)Cl	0	0	0	0	0	0	0	0	0	0	0	0	0	0	0	0	0	0	0	0	0	0	0	0	0	0	0	0	0	0	0	0	0	0	0	0	0	0	0	0	0	0	0	0	0	0
442	2,2',3,5',6-Pentachlorobiphenyl	38379-99-6	C1=CC(=C(C=C1Cl)C2=C(C=CC(=C2Cl)Cl)Cl)Cl	0	0	0	0	0	0	0	0	0	0	0	0	0	0	0	0	0	0	0	0	0	0	0	0	0	0	0	0	0	0	0	0	0	0	0	0	0	0	0	0	0	0	0	0	0	0
443	2,3',4',5,5'-Pentachlorobiphenyl	70424-70-3	C1=CC(=C(C=C1Cl)C2=CC(=C(C(=C2)Cl)Cl)Cl)Cl	0	0	0	0	0	0	0	0	0	0	0	0	0	0	0	0	0	0	0	0	0	0	0	0	0	0	0	0	0	0	0	0	0	0	0	0	0	0	0	0	0	0	0	0	0	0
444	2,2',3,4,5,5'-Hexachlorobiphenyl	52112-04-6	C1=CC(=C(C=C1Cl)C2=CC(=C(C(=C2Cl)Cl)Cl)Cl)Cl	0	0	0	0	0	0	0	0	0	0	0	0	0	0	0	0	0	0	0	0	0	0	0	0	0	0	0	0	0	0	0	0	0	0	0	0	0	0	0	0	0	0	0	0	0	0
445	2,2',3,4',5-Pentachlorobiphenyl	68194-07-0	C1=CC(=C(C=C1Cl)Cl)C2=C(C(=CC(=C2)Cl)Cl)Cl	0	0	0	0	0	0	0	0	0	0	0	0	0	0	0	0	0	0	0	0	0	0	0	0	0	0	0	0	0	0	0	0	0	0	0	0	0	0	0	0	0	0	0	0	0	0
446	2,2',3,4',5,6-Hexachlorobiphenyl	68194-13-8	C1=CC(=C(C=C1Cl)Cl)C2=C(C(=CC(=C2Cl)Cl)Cl)Cl	0	0	0	0	0	0	0	0	0	0	0	0	0	0	0	0	0	0	0	0	0	0	0	0	0	0	0	0	0	0	0	0	0	0	0	0	0	0	0	0	0	0	0	0	0	0
447	2,2',4,4'-Tetrachlorobiphenyl	2437-79-8	C1=CC(=C(C=C1Cl)Cl)C2=C(C=C(C=C2)Cl)Cl	0	0	0	0	0	0	0	0	0	0	0	0	0	0	0	0	0	0	0	0	0	0	0	0	0	0	0	0	0	0	0	0	0	0	0	0	0	0	0	0	0	0	0	0	0	0
448	2,2',4,4',6-Pentachlorobiphenyl	39485-83-1	C1=CC(=C(C=C1Cl)Cl)C2=C(C=C(C=C2Cl)Cl)Cl	0	0	0	0	0	0	0	0	0	0	0	0	0	0	0	0	0	0	0	0	0	0	0	0	0	0	0	0	0	0	0	0	0	0	0	0	0	0	0	0	0	0	0	0	0	0
449	2',3,4,4',5-Pentachlorobiphenyl	65510-44-3	C1=CC(=C(C=C1Cl)Cl)C2=CC(=C(C(=C2)Cl)Cl)Cl	0	0	0	0	0	0	0	0	0	0	0	0	0	0	0	0	0	0	0	0	0	0	0	0	0	0	0	0	0	0	0	0	0	0	0	0	0	0	0	0	0	0	0	0	0	0
450	2,2',4,4',5-Pentachlorobiphenyl	38380-01-7	C1=CC(=C(C=C1Cl)Cl)C2=CC(=C(C=C2Cl)Cl)Cl	0	0	0	0	0	0	0	0	0	0	0	0	0	0	0	0	0	0	0	0	0	0	0	0	0	0	0	0	0	0	0	0	0	0	0	0	0	0	0	0	0	0	0	0	0	0
451	2,3,3',4,4',5,6-Heptabromodiphenyl Ether	189084-68-2	C1=CC(=C(C=C1OC2=C(C(=C(C(=C2Br)Br)Br)Br)Br)Br)Br	0	0	0	0	0	0	0	0	0	0	0	0	0	0	0	0	0	0	0	0	0	0	0	0	0	0	0	0	0	0	0	0	0	0	0	0	0	0	0	0	0	0	0	0	0	1
452	2,3',4,4'-Tetrabromodiphenyl ether	189084-61-5	C1=CC(=C(C=C1OC2=C(C=C(C=C2)Br)Br)Br)Br	0	0	0	0	0	0	0	0	0	0	0	0	0	0	0	0	0	0	0	0	0	0	0	0	0	0	0	0	0	0	0	0	0	0	0	0	0	0	0	0	0	0	0	0	0	1
453	2,3',4,4',6-Pentabromodiphenyl Ether	189084-66-0	C1=CC(=C(C=C1OC2=C(C=C(C=C2Br)Br)Br)Br)Br	0	0	0	0	0	0	0	0	0	0	0	0	0	0	0	0	0	0	0	0	0	0	0	0	0	0	0	0	0	0	0	0	0	0	0	0	0	0	0	0	0	0	0	0	0	1
454	3,3',4,4',5-Pentabromodiphenyl ether	366791-32-4	C1=CC(=C(C=C1OC2=CC(=C(C(=C2)Br)Br)Br)Br)Br	0	0	0	0	0	0	0	0	0	0	0	0	0	0	0	0	0	0	0	0	0	0	0	0	0	0	0	0	0	0	0	0	0	0	0	0	0	0	0	0	0	0	0	0	0	1
455	3,3',4,4'-Tetrabromodiphenyl ether	93703-48-1	C1=CC(=C(C=C1OC2=CC(=C(C=C2)Br)Br)Br)Br	0	0	0	0	0	0	0	0	0	0	0	0	0	0	0	0	0	0	0	0	0	0	0	0	0	0	0	0	0	0	0	0	0	0	0	0	0	0	0	0	0	0	0	0	0	1
456	2,3',4,4',5-Pentabromodiphenyl ether	446254-80-4	C1=CC(=C(C=C1OC2=CC(=C(C=C2Br)Br)Br)Br)Br	0	0	0	0	0	0	0	0	0	0	0	0	0	0	0	0	0	0	0	0	0	0	0	0	0	0	0	0	0	0	0	0	0	0	0	0	0	0	0	0	0	0	0	0	0	1
457	2,3',4-Tribromodiphenyl ether	147217-77-4	C1=CC(=CC(=C1)Br)OC2=C(C=C(C=C2)Br)Br	0	0	0	0	0	0	0	0	0	0	0	0	0	0	0	0	0	0	0	0	0	0	0	0	0	0	0	0	0	0	0	0	0	0	0	0	0	0	0	0	0	0	0	0	0	1
458	3,3',4-Tribromodiphenyl ether	147217-80-9	C1=CC(=CC(=C1)Br)OC2=CC(=C(C=C2)Br)Br	0	0	0	0	0	0	0	0	0	0	0	0	0	0	0	0	0	0	0	0	0	0	0	0	0	0	0	0	0	0	0	0	0	0	0	0	0	0	0	0	0	0	0	0	0	1
459	3,3'-Dibromodiphenyl ether	6903-63-5	C1=CC(=CC(=C1)Br)OC2=CC(=CC=C2)Br	0	0	0	0	0	0	0	0	0	0	0	0	0	0	0	0	0	0	0	0	0	0	0	0	0	0	0	0	0	0	0	0	0	0	0	0	0	0	0	0	0	0	0	0	0	1
460	Benzene, 1-bromo-3-(4-bromophenoxy)-	83694-71-7	C1=CC(=CC(=C1)Br)OC2=CC=C(C=C2)Br	0	0	0	0	0	0	0	0	0	0	0	0	0	0	0	0	0	0	0	0	0	0	0	0	0	0	0	0	0	0	0	0	0	0	0	0	0	0	0	0	0	0	0	0	0	1
461	2,3,3',4,6-Pentachlorobiphenyl	74472-35-8	C1=CC(=CC(=C1)Cl)C2=C(C(=C(C=C2Cl)Cl)Cl)Cl	0	0	0	0	0	0	0	0	0	0	0	0	0	0	0	0	0	0	0	0	0	0	0	0	0	0	0	0	0	0	0	0	0	0	0	0	0	0	0	0	0	0	0	0	0	0
462	2,3,3'-Trichlorobiphenyl	38444-84-7	C1=CC(=CC(=C1)Cl)C2=C(C(=CC=C2)Cl)Cl	0	0	0	0	0	0	0	0	0	0	0	0	0	0	0	0	0	0	0	0	0	0	0	0	0	0	0	0	0	0	0	0	0	0	0	0	0	0	0	0	0	0	0	0	0	0
463	2,3',4-Trichlorobiphenyl	55712-37-3	C1=CC(=CC(=C1)Cl)C2=C(C=C(C=C2)Cl)Cl	0	0	0	0	0	0	0	0	0	0	0	0	0	0	0	0	0	0	0	0	0	0	0	0	0	0	0	0	0	0	0	0	0	0	0	0	0	0	0	0	0	0	0	0	0	0
464	2,3',4,6-Tetrachlorobiphenyl	60233-24-1	C1=CC(=CC(=C1)Cl)C2=C(C=C(C=C2Cl)Cl)Cl	0	0	0	0	0	0	0	0	0	0	0	0	0	0	0	0	0	0	0	0	0	0	0	0	0	0	0	0	0	0	0	0	0	0	0	0	0	0	0	0	0	0	0	0	0	0
465	2,3',5-Trichlorobiphenyl	38444-81-4	C1=CC(=CC(=C1)Cl)C2=C(C=CC(=C2)Cl)Cl	0	0	0	0	0	0	0	0	0	0	0	0	0	0	0	0	0	0	0	0	0	0	0	0	0	0	0	0	0	0	0	0	0	0	0	0	0	0	0	0	0	0	0	0	0	0
466	2,3',6-Trichlorobiphenyl	38444-76-7	C1=CC(=CC(=C1)Cl)C2=C(C=CC=C2Cl)Cl	0	0	0	0	0	0	0	0	0	0	0	0	0	0	0	0	0	0	0	0	0	0	0	0	0	0	0	0	0	0	0	0	0	0	0	0	0	0	0	0	0	0	0	0	0	0
467	3,3',4-Trichlorobiphenyl	37680-69-6	C1=CC(=CC(=C1)Cl)C2=CC(=C(C=C2)Cl)Cl	0	0	0	0	0	0	0	0	0	0	0	0	0	0	0	0	0	0	0	0	0	0	0	0	0	0	0	0	0	0	0	0	0	0	0	0	0	0	0	0	0	0	0	0	0	0
468	2,3',4,5-Tetrachlorobiphenyl	73575-53-8	C1=CC(=CC(=C1)Cl)C2=CC(=C(C=C2Cl)Cl)Cl	0	0	0	0	0	0	0	0	0	0	0	0	0	0	0	0	0	0	0	0	0	0	0	0	0	0	0	0	0	0	0	0	0	0	0	0	0	0	0	0	0	0	0	0	0	0
469	3,4'-Dichlorobiphenyl	2974-90-5	C1=CC(=CC(=C1)Cl)C2=CC=C(C=C2)Cl	0	0	0	0	0	0	0	0	0	0	0	0	0	0	0	0	0	0	0	0	0	0	0	0	0	0	0	0	0	0	0	0	0	0	0	0	0	0	0	0	0	0	0	0	0	0
470	2,3,4,4'-Tetrachlorobiphenyl	33025-41-1	C1=CC(=CC=C1C2=C(C(=C(C=C2)Cl)Cl)Cl)Cl	0	0	0	0	0	0	0	0	0	0	0	0	0	0	0	0	0	0	0	0	0	0	0	0	0	0	0	0	0	0	0	0	0	0	0	0	0	0	0	0	0	0	0	0	0	0
471	2,3,4,4',6-Pentachlorobiphenyl	74472-38-1	C1=CC(=CC=C1C2=C(C(=C(C=C2Cl)Cl)Cl)Cl)Cl	0	0	0	0	0	0	0	0	0	0	0	0	0	0	0	0	0	0	0	0	0	0	0	0	0	0	0	0	0	0	0	0	0	0	0	0	0	0	0	0	0	0	0	0	0	0
472	2,3,4',5,6-Pentachlorobiphenyl	68194-11-6	C1=CC(=CC=C1C2=C(C(=CC(=C2Cl)Cl)Cl)Cl)Cl	0	0	0	0	0	0	0	0	0	0	0	0	0	0	0	0	0	0	0	0	0	0	0	0	0	0	0	0	0	0	0	0	0	0	0	0	0	0	0	0	0	0	0	0	0	0
473	2,4,4'-Trichlorobiphenyl	7012-37-5	C1=CC(=CC=C1C2=C(C=C(C=C2)Cl)Cl)Cl	0	0	0	0	0	0	0	0	0	0	0	0	0	0	0	0	0	0	0	0	0	0	0	0	0	0	0	0	0	0	0	0	0	0	0	0	0	0	0	0	0	0	0	0	0	0
474	2,4,4',6-Tetrachlorobiphenyl	32598-12-2	C1=CC(=CC=C1C2=C(C=C(C=C2Cl)Cl)Cl)Cl	0	0	0	0	0	0	0	0	0	0	0	0	0	0	0	0	0	0	0	0	0	0	0	0	0	0	0	0	0	0	0	0	0	0	0	0	0	0	0	0	0	0	0	0	0	0
475	2,4',5-Trichlorobiphenyl	16606-02-3	C1=CC(=CC=C1C2=C(C=CC(=C2)Cl)Cl)Cl	0	0	0	0	0	0	0	0	0	0	0	0	0	0	0	0	0	0	0	0	0	0	0	0	0	0	0	0	0	0	0	0	0	0	0	0	0	0	0	0	0	0	0	0	0	0
476	3,4,4',5-Tetrachlorobiphenyl	70362-50-4	C1=CC(=CC=C1C2=CC(=C(C(=C2)Cl)Cl)Cl)Cl	0	0	0	0	0	0	0	0	0	0	0	0	0	0	0	0	0	0	0	0	0	0	0	0	0	0	0	0	0	0	0	0	0	0	0	0	0	0	0	0	0	0	0	0	0	0
477	2,3,4,4',5-Pentachlorobiphenyl	74472-37-0	C1=CC(=CC=C1C2=CC(=C(C(=C2Cl)Cl)Cl)Cl)Cl	0	0	0	0	0	0	0	0	0	0	0	0	0	0	0	0	0	0	0	0	0	0	0	0	0	0	0	0	0	0	0	0	0	0	0	0	0	0	0	0	0	0	0	0	0	0
478	3,4,4'-Trichlorobiphenyl	38444-90-5	C1=CC(=CC=C1C2=CC(=C(C=C2)Cl)Cl)Cl	0	0	0	0	0	0	0	0	0	0	0	0	0	0	0	0	0	0	0	0	0	0	0	0	0	0	0	0	0	0	0	0	0	0	0	0	0	0	0	0	0	0	0	0	0	0
479	2,4,4',5-Tetrachlorobiphenyl	32690-93-0	C1=CC(=CC=C1C2=CC(=C(C=C2Cl)Cl)Cl)Cl	0	0	0	0	0	0	0	0	0	0	0	0	0	0	0	0	0	0	0	0	0	0	0	0	0	0	0	0	0	0	0	0	0	0	0	0	0	0	0	0	0	0	0	0	0	0
480	4,4'-Dichlorobiphenyl	2050-68-2	C1=CC(=CC=C1C2=CC=C(C=C2)Cl)Cl	0	0	0	0	0	0	0	0	0	0	0	0	0	0	0	0	0	0	0	0	0	0	0	0	0	0	0	0	0	0	0	0	0	0	0	0	0	0	0	0	0	0	0	0	0	0
481	2,3,4,4',5,6-Hexabromodiphenyl ether	189084-58-0	C1=CC(=CC=C1OC2=C(C(=C(C(=C2Br)Br)Br)Br)Br)Br	0	0	0	0	0	0	0	0	0	0	0	0	0	0	0	0	0	0	0	0	0	0	0	0	0	0	0	0	0	0	0	0	0	0	0	0	0	0	0	0	0	0	0	0	0	1
482	2,4,4'-Tribromodiphenyl ether	41318-75-6	C1=CC(=CC=C1OC2=C(C=C(C=C2)Br)Br)Br	0	0	0	0	0	0	0	0	0	0	0	0	0	0	0	0	0	0	0	0	0	0	0	0	0	0	0	0	0	0	0	0	0	0	0	0	0	0	0	0	0	0	0	0	0	1
483	1,3,5-Tribromo-2-(4-bromophenoxy)benzene	189084-63-7	C1=CC(=CC=C1OC2=C(C=C(C=C2Br)Br)Br)Br	0	0	0	0	0	0	0	0	0	0	0	0	0	0	0	0	0	0	0	0	0	0	0	0	0	0	0	0	0	0	0	0	0	0	0	0	0	0	0	0	0	0	0	0	0	1
484	3,4,4'-Tribromodiphenyl ether	147217-81-0	C1=CC(=CC=C1OC2=CC(=C(C=C2)Br)Br)Br	0	0	0	0	0	0	0	0	0	0	0	0	0	0	0	0	0	0	0	0	0	0	0	0	0	0	0	0	0	0	0	0	0	0	0	0	0	0	0	0	0	0	0	0	0	1
485	4,4'-Dibromodiphenyl ether	2050-47-7	C1=CC(=CC=C1OC2=CC=C(C=C2)Br)Br	0	0	0	0	0	0	0	0	0	0	0	0	0	0	0	0	0	0	0	0	0	0	0	0	0	0	0	0	0	0	0	0	0	0	0	0	0	0	0	0	0	0	0	0	0	1
486	o, p′-DDE	3424-82-6	C1=CC=C(C(=C1)C(=C(Cl)Cl)C2=CC=C(C=C2)Cl)Cl	0	0	0	0	0	0	0	0	0	0	0	0	0	0	0	0	0	0	0	0	1	0	0	0	0	0	0	0	0	0	0	0	0	0	0	0	0	0	0	0	0	0	0	0	0	0
487	o, p′-DDT	789-02-6	C1=CC=C(C(=C1)C(C2=CC=C(C=C2)Cl)C(Cl)(Cl)Cl)Cl	0	0	0	0	0	0	0	0	0	0	0	0	0	0	0	0	0	0	0	0	0	0	0	0	0	0	0	0	0	0	0	0	0	0	0	0	0	0	0	0	0	0	0	0	0	0
488	o, p′-DDD	53-19-0	C1=CC=C(C(=C1)C(C2=CC=C(C=C2)Cl)C(Cl)Cl)Cl	0	0	0	0	0	0	0	0	0	0	0	0	0	0	0	0	0	0	0	0	0	0	0	0	0	0	0	0	0	0	0	0	0	0	0	0	0	0	0	0	0	0	0	0	0	0
489	2,2',3,4-Tetrachlorobiphenyl	52663-59-9	C1=CC=C(C(=C1)C2=C(C(=C(C=C2)Cl)Cl)Cl)Cl	0	0	0	0	0	0	0	0	0	0	0	0	0	0	0	0	0	0	0	0	0	0	0	0	0	0	0	0	0	0	0	0	0	0	0	0	0	0	0	0	0	0	0	0	0	0
490	2,2',3,5,6-Pentachlorobiphenyl	73575-56-1	C1=CC=C(C(=C1)C2=C(C(=CC(=C2Cl)Cl)Cl)Cl)Cl	0	0	0	0	0	0	0	0	0	0	0	0	0	0	0	0	0	0	0	0	0	0	0	0	0	0	0	0	0	0	0	0	0	0	0	0	0	0	0	0	0	0	0	0	0	0
491	2,2',3-Trichlorobiphenyl	38444-78-9	C1=CC=C(C(=C1)C2=C(C(=CC=C2)Cl)Cl)Cl	0	0	0	0	0	0	0	0	0	0	0	0	0	0	0	0	0	0	0	0	0	0	0	0	0	0	0	0	0	0	0	0	0	0	0	0	0	0	0	0	0	0	0	0	0	0
492	2,2',4-Trichlorobiphenyl	37680-66-3	C1=CC=C(C(=C1)C2=C(C=C(C=C2)Cl)Cl)Cl	0	0	0	0	0	0	0	0	0	0	0	0	0	0	0	0	0	0	0	0	0	0	0	0	0	0	0	0	0	0	0	0	0	0	0	0	0	0	0	0	0	0	0	0	0	0
493	2,2',5-Trichlorobiphenyl	37680-65-2	C1=CC=C(C(=C1)C2=C(C=CC(=C2)Cl)Cl)Cl	0	0	0	0	0	0	0	0	0	0	0	0	0	0	0	0	0	0	0	0	0	0	0	0	0	0	0	0	0	0	0	0	0	0	0	0	0	0	0	0	0	0	0	0	0	0
494	2,2',3,6-Tetrachlorobiphenyl	70362-45-7	C1=CC=C(C(=C1)C2=C(C=CC(=C2Cl)Cl)Cl)Cl	0	0	0	0	0	0	0	0	0	0	0	0	0	0	0	0	0	0	0	0	0	0	0	0	0	0	0	0	0	0	0	0	0	0	0	0	0	0	0	0	0	0	0	0	0	0
495	2,2',6-Trichlorobiphenyl	38444-73-4	C1=CC=C(C(=C1)C2=C(C=CC=C2Cl)Cl)Cl	0	0	0	0	0	0	0	0	0	0	0	0	0	0	0	0	0	0	0	0	0	0	0	0	0	0	0	0	0	0	0	0	0	0	0	0	0	0	0	0	0	0	0	0	0	0
496	2,2',4,5-Tetrachlorobiphenyl	70362-47-9	C1=CC=C(C(=C1)C2=CC(=C(C=C2Cl)Cl)Cl)Cl	0	0	0	0	0	0	0	0	0	0	0	0	0	0	0	0	0	0	0	0	0	0	0	0	0	0	0	0	0	0	0	0	0	0	0	0	0	0	0	0	0	0	0	0	0	0
497	2,3',5'-Trichlorobiphenyl	37680-68-5	C1=CC=C(C(=C1)C2=CC(=CC(=C2)Cl)Cl)Cl	0	0	0	0	0	0	0	0	0	0	0	0	0	0	0	0	0	0	0	0	0	0	0	0	0	0	0	0	0	0	0	0	0	0	0	0	0	0	0	0	0	0	0	0	0	0
498	2,3'-Dichlorobiphenyl	25569-80-6	C1=CC=C(C(=C1)C2=CC(=CC=C2)Cl)Cl	0	0	0	0	0	0	0	0	0	0	0	0	0	0	0	0	0	0	0	0	0	0	0	0	0	0	0	0	0	0	0	0	0	0	0	0	0	0	0	0	0	0	0	0	0	0
499	2,4'-Dichlorobiphenyl	34883-43-7	C1=CC=C(C(=C1)C2=CC=C(C=C2)Cl)Cl	0	0	0	0	0	0	0	0	0	0	0	0	0	0	0	0	0	0	0	0	0	0	0	0	0	0	0	0	0	0	0	0	0	0	0	0	0	0	0	0	0	0	0	0	0	0
500	2,2'-Dichlorobiphenyl	13029-08-8	C1=CC=C(C(=C1)C2=CC=CC=C2Cl)Cl	0	0	0	0	0	0	0	0	0	0	0	0	0	0	0	0	0	0	0	0	0	0	0	0	0	0	0	0	0	0	0	0	0	0	0	0	0	0	0	0	0	0	0	0	0	0
501	2,2',4-Tribromodiphenyl ether	147217-75-2	C1=CC=C(C(=C1)OC2=C(C=C(C=C2)Br)Br)Br	0	0	0	0	0	0	0	0	0	0	0	0	0	0	0	0	0	0	0	0	0	0	0	0	0	0	0	0	0	0	0	0	0	0	0	0	0	0	0	0	0	0	0	0	0	1
502	2,3',4'-Tribromodiphenyl ether	147217-78-5	C1=CC=C(C(=C1)OC2=CC(=C(C=C2)Br)Br)Br	0	0	0	0	0	0	0	0	0	0	0	0	0	0	0	0	0	0	0	0	0	0	0	0	0	0	0	0	0	0	0	0	0	0	0	0	0	0	0	0	0	0	0	0	0	1
503	2,4'-Dibromodiphenyl ether	147217-71-8	C1=CC=C(C(=C1)OC2=CC=C(C=C2)Br)Br	0	0	0	0	0	0	0	0	0	0	0	0	0	0	0	0	0	0	0	0	0	0	0	0	0	0	0	0	0	0	0	0	0	0	0	0	0	0	0	0	0	0	0	0	0	1
504	2,3-Dichlorobiphenyl	25512-42-9	C1=CC=C(C=C1)C2=C(C(=CC=C2)Cl)Cl	0	0	0	0	0	0	0	0	0	0	0	0	0	0	0	0	0	0	0	0	0	0	0	0	0	0	0	0	0	0	0	0	0	0	0	0	0	0	0	0	0	0	0	0	0	0
505	2,4-Dichlorobiphenyl	33284-50-3	C1=CC=C(C=C1)C2=C(C=C(C=C2)Cl)Cl	0	0	0	0	0	0	0	0	0	0	0	0	0	0	0	0	0	0	0	0	0	0	0	0	0	0	0	0	0	0	0	0	0	0	0	0	0	0	0	0	0	0	0	0	0	0
506	2,5-Dichlorobiphenyl	34883-39-1	C1=CC=C(C=C1)C2=C(C=CC(=C2)Cl)Cl	0	0	0	0	0	0	0	0	0	0	0	0	0	0	0	0	0	0	0	0	0	0	0	0	0	0	0	0	0	0	0	0	0	0	0	0	0	0	0	0	0	0	0	0	0	0
507	2,3,6-Trichlorobiphenyl	55702-45-9	C1=CC=C(C=C1)C2=C(C=CC(=C2Cl)Cl)Cl	0	0	0	0	0	0	0	0	0	0	0	0	0	0	0	0	0	0	0	0	0	0	0	0	0	0	0	0	0	0	0	0	0	0	0	0	0	0	0	0	0	0	0	0	0	0
508	2,6-Dichlorobiphenyl	33146-45-1	C1=CC=C(C=C1)C2=C(C=CC=C2Cl)Cl	0	0	0	0	0	0	0	0	0	0	0	0	0	0	0	0	0	0	0	0	0	0	0	0	0	0	0	0	0	0	0	0	0	0	0	0	0	0	0	0	0	0	0	0	0	0
509	2,4,5-Trichlorobiphenyl	15862-07-4	C1=CC=C(C=C1)C2=CC(=C(C=C2Cl)Cl)Cl	0	0	0	0	0	0	0	0	0	0	0	0	0	0	0	0	0	0	0	0	0	0	0	0	0	0	0	0	0	0	0	0	0	0	0	0	0	0	0	0	0	0	0	0	0	0
510	3,5-Dichlorobiphenyl	34883-41-5	C1=CC=C(C=C1)C2=CC(=CC(=C2)Cl)Cl	0	0	0	0	0	0	0	0	0	0	0	0	0	0	0	0	0	0	0	0	0	0	0	0	0	0	0	0	0	0	0	0	0	0	0	0	0	0	0	0	0	0	0	0	0	0
511	Pentabromodiphenyl oxide	32534-81-9	C1=CC=C(C=C1)OC2=C(C(=C(C(=C2Br)Br)Br)Br)Br	0	0	0	0	0	0	0	0	0	0	0	0	0	0	0	0	0	0	0	0	0	0	0	0	0	0	0	0	0	0	0	0	0	0	0	0	0	0	0	0	0	0	0	0	0	1
512	2,4-Dibromodiphenyl ether	171977-44-9	C1=CC=C(C=C1)OC2=C(C=C(C=C2)Br)Br	0	0	0	0	0	0	0	0	0	0	0	0	0	0	0	0	0	0	0	0	0	0	0	0	0	0	0	0	0	0	0	0	0	0	0	0	0	0	0	0	0	0	0	0	0	1
513	2,4,6-Tribromodiphenyl ether	155999-95-4	C1=CC=C(C=C1)OC2=C(C=C(C=C2Br)Br)Br	0	0	0	0	0	0	0	0	0	0	0	0	0	0	0	0	0	0	0	0	0	0	0	0	0	0	0	0	0	0	0	0	0	0	0	0	0	0	0	0	0	0	0	0	0	1
514	2,6-Dibromodiphenyl ether	51930-04-2	C1=CC=C(C=C1)OC2=C(C=CC=C2Br)Br	0	0	0	0	0	0	0	0	0	0	0	0	0	0	0	0	0	0	0	0	0	0	0	0	0	0	0	0	0	0	0	0	0	0	0	0	0	0	0	0	0	0	0	0	0	1
515	3,4-Dibromodiphenyl ether	189084-59-1	C1=CC=C(C=C1)OC2=CC(=C(C=C2)Br)Br	0	0	0	0	0	0	0	0	0	0	0	0	0	0	0	0	0	0	0	0	0	0	0	0	0	0	0	0	0	0	0	0	0	0	0	0	0	0	0	0	0	0	0	0	0	1
516	3-Bromodiphenyl ether	6876-00-2	C1=CC=C(C=C1)OC2=CC(=CC=C2)Br	0	0	0	0	0	0	0	0	0	0	0	0	0	0	0	0	0	0	0	0	0	0	0	0	0	0	0	0	0	0	0	0	0	0	0	0	0	0	0	0	0	0	0	0	0	1
517	P-bromophenyl phenyl ether	101-55-3	C1=CC=C(C=C1)OC2=CC=C(C=C2)Br	0	0	0	0	0	0	0	0	0	0	0	0	0	0	0	0	0	0	0	0	0	0	0	0	0	0	0	0	0	0	0	0	0	0	0	0	0	0	0	0	0	0	0	0	0	1
518	1-Bromo-2-phenoxy-benzene	7025-06-1	C1=CC=C(C=C1)OC2=CC=CC=C2Br	0	0	0	0	0	0	0	0	0	0	0	0	0	0	0	0	0	0	0	0	0	0	0	0	0	0	0	0	0	0	0	0	0	0	0	0	0	0	0	0	0	0	0	0	0	1
519	2-Bromo-9H-carbazole	3652-90-2	C1=CC=C2C(=C1)C3=C(N2)C=C(C=C3)Br	0	0	0	0	0	0	0	0	0	0	0	0	0	0	0	0	0	0	0	0	0	0	0	0	0	0	0	0	0	0	0	0	0	0	0	0	0	0	0	0	0	0	0	0	0	1
520	3-Bromo-9H-carbazole	1592-95-6	C1=CC=C2C(=C1)C3=C(N2)C=CC(=C3)Br	0	0	0	0	0	0	0	0	0	0	0	0	0	0	0	0	0	0	0	0	0	0	0	0	0	0	0	0	0	0	0	0	0	0	0	0	0	0	0	0	0	0	0	0	0	1
521	3-Chlorocarbazole	2732-25-4	C1=CC=C2C(=C1)C3=C(N2)C=CC(=C3)Cl	0	0	0	0	0	0	0	0	0	0	0	0	0	0	0	0	0	0	0	0	0	0	0	0	0	0	0	0	0	0	0	0	0	0	0	0	0	0	0	0	0	0	0	0	0	0
522	1,3,6-tribromocarbazole	55119-10-3	C1=CC2=C(C=C1Br)C3=C(N2)C(=CC(=C3)Br)Br	0	0	0	0	0	0	0	0	0	0	0	0	0	0	0	0	0	0	0	0	0	0	0	0	0	0	0	0	0	0	0	0	0	0	0	0	0	0	0	0	0	0	0	0	0	1
523	3,6-Dibromocarbazole	6825-20-3	C1=CC2=C(C=C1Br)C3=C(N2)C=CC(=C3)Br	0	0	0	0	0	0	0	0	0	0	0	0	0	0	0	0	0	0	0	0	0	0	0	0	0	0	0	0	0	0	0	0	0	0	0	0	0	0	0	0	0	0	0	0	0	1
524	2,7-Dibromocarbazole	136630-39-2	C1=CC2=C(C=C1Br)NC3=C2C=CC(=C3)Br	0	0	0	0	0	0	0	0	0	0	0	0	0	0	0	0	0	0	0	0	0	0	0	0	0	0	0	0	0	0	0	0	0	0	0	0	0	0	0	0	0	0	0	0	0	1
525	1-Bromo-3,6-dichloro-9H-carbazole	100125-05-1	C1=CC2=C(C=C1Cl)C3=C(N2)C(=CC(=C3)Cl)Br	0	0	0	0	0	0	0	0	0	0	0	0	0	0	0	0	0	0	0	0	0	0	0	0	0	0	0	0	0	0	0	0	0	0	0	0	0	0	0	0	0	0	0	0	0	1
526	Oxychlordane	26940-75-0	C12C(C(C3(C1O3)Cl)Cl)C4(C(=C(C2(C4(Cl)Cl)Cl)Cl)Cl)Cl	0	0	0	0	0	0	0	0	0	0	0	0	0	0	0	1	0	0	0	0	0	1	0	0	0	0	0	0	0	0	0	0	0	0	0	0	0	0	0	0	0	0	0	0	0	0
527	Heptachlor epoxide	1024-57-3	C12C(C(C3C1O3)Cl)C4(C(=C(C2(C4(Cl)Cl)Cl)Cl)Cl)Cl	0	0	0	0	0	0	0	0	0	0	0	0	0	0	0	1	0	0	0	0	0	1	0	0	0	0	0	0	0	0	0	0	0	0	0	0	0	0	0	0	0	0	0	0	0	0
528	Endrin aldehyde	7421-93-4	C1C(C2C3C1C4C5(C2(C(C3(C45Cl)Cl)(Cl)Cl)Cl)Cl)C=O	0	0	0	0	0	0	0	0	0	0	0	0	0	0	0	0	0	0	1	0	0	1	0	0	0	0	0	0	0	0	0	0	0	0	0	0	0	0	0	0	0	0	0	0	0	0
529	Endrin ketone	53494-70-5	C1C2C3C4C1C(=O)C2C5(C3(C(C4(C5Cl)Cl)(Cl)Cl)Cl)Cl	0	0	0	0	0	0	0	0	0	0	0	0	0	0	0	0	0	0	1	0	0	0	0	0	0	0	0	0	0	0	0	0	0	0	0	0	0	0	0	0	0	0	0	0	0	0
530	Hexamethylbenzene	87-85-4	CC1=C(C(=C(C(=C1C)C)C)C)C	0	0	0	0	0	0	0	0	0	0	0	0	0	0	0	0	0	0	0	0	0	0	0	0	0	0	0	0	0	0	0	0	0	0	0	0	0	0	0	0	0	0	0	0	0	0
531	Tri-n-pentyl-phosphate	2528-38-3	CCCCCOP(=O)(OCCCCC)OCCCCC	0	0	0	0	0	0	0	0	0	0	0	0	0	0	0	0	0	0	0	0	0	0	0	0	0	0	0	0	1	0	0	0	0	0	0	0	0	0	0	0	0	0	0	0	0	0
532	Tri-n-propyl-phosphate	513-08-6	CCCOP(=O)(OCCC)OCCC	0	0	0	0	0	0	0	0	0	0	0	0	0	0	0	0	0	0	0	0	0	0	0	0	0	0	0	0	1	0	0	0	0	0	0	0	0	0	0	0	0	0	0	0	0	0
533	β-HCH	319-85-7	Cl[C@H]1[C@H](Cl)[C@@H](Cl)[C@H](Cl)[C@@H](Cl)[C@@H]1Cl	0	0	0	0	0	0	0	0	0	0	0	0	0	0	0	0	0	0	0	0	0	0	0	0	0	0	0	0	0	0	0	0	0	0	0	0	0	0	0	0	0	0	0	0	0	0
534	δ-HCH	319-86-8	Cl[C@H]1[C@H](Cl)[C@@H](Cl)[C@H](Cl)[C@@H](Cl)[C@H]1Cl	0	0	0	0	0	0	0	0	0	0	0	0	0	0	0	0	0	0	0	0	0	0	0	0	0	0	0	0	0	0	0	0	0	0	0	0	0	0	0	0	0	0	0	0	0	0
535	α-HCH	319-84-6	Cl[C@H]1[C@H](Cl)[C@@H](Cl)[C@H](Cl)[C@H](Cl)[C@H]1Cl	0	0	0	0	0	0	0	0	0	0	0	0	0	0	0	0	0	0	0	0	0	0	0	0	0	0	0	0	0	0	0	0	0	0	0	0	0	0	0	0	0	0	0	0	0	0
536	ε-HCH	6108-10-7	Cl[C@H]1[C@H](Cl)[C@H](Cl)[C@H](Cl)[C@@H](Cl)[C@H]1Cl	0	0	0	0	0	0	0	0	0	0	0	0	0	0	0	0	0	0	0	0	0	0	0	0	0	0	0	0	0	0	0	0	0	0	0	0	0	0	0	0	0	0	0	0	0	0
537	Pentachloroanisole	1825-21-4	COC1=C(C(=C(C(=C1Cl)Cl)Cl)Cl)Cl	0	0	0	0	0	0	0	0	0	0	0	0	0	0	0	0	0	0	0	0	0	0	0	0	0	0	0	0	0	0	0	0	0	0	0	0	0	0	0	0	0	0	0	0	0	0
538	Methoxychlor	72-43-5	COC1=CC=C(C=C1)C(C2=CC=C(C=C2)OC)C(Cl)(Cl)Cl	0	0	0	0	0	0	0	0	0	0	0	0	0	0	0	0	0	0	0	0	0	0	0	0	0	0	0	0	0	0	0	0	0	0	0	0	0	0	0	0	0	0	0	0	0	0
539	8:2 chlorinated polyfluorinated ether sulfonates		O=S(=O)(O)C(F)(F)C(F)(F)OC(F)(F)C(F)(F)C(F)(F)C(F)(F)C(F)(F)C(F)(F)C(F)(F)C(F)(F)Cl	0	0	0	0	0	0	0	0	0	0	0	0	0	0	0	0	0	0	0	0	0	0	0	0	0	0	0	0	0	0	0	0	0	0	0	0	0	0	1	1	0	1	0	0	0	0
540	6:2 chlorinated polyfluorinated ether sulfonates	-	O=S(=O)(O)C(F)(F)C(F)(F)OC(F)(F)C(F)(F)C(F)(F)C(F)(F)C(F)(F)C(F)(F)Cl	0	0	0	0	0	0	0	0	0	0	0	0	0	0	0	0	0	0	0	0	0	0	0	0	0	0	0	0	0	0	0	0	0	0	0	0	0	0	1	1	0	1	0	0	0	0
541	Triphenylphosphine oxide	791-28-6	C1=CC=C(C=C1)P(=O)(C2=CC=CC=C2)C3=CC=CC=C3	0	0	0	0	0	0	0	0	0	0	0	0	0	0	0	0	0	0	0	0	0	0	0	0	0	0	0	0	1	1	0	0	0	0	0	0	0	0	0	0	0	0	0	0	0	0
542	Naphthalene	91-20-3	C1=CC=C2C=CC=CC2=C1	0	0	0	0	0	0	0	0	0	0	0	0	0	0	0	0	0	0	0	0	0	0	0	0	0	0	0	0	0	0	0	0	0	0	0	0	0	0	0	0	0	0	0	0	0	0
[truncated: 120 more columns]

## Sheet: Table S7
Table S7. The top-20 MFs with the highest number of occurrences in PMT/vPvM substances
Identified PMT/vPvM substances				PMT/vPvM substances of synthetic origin				PMT/vPvM substances of natural or other origin
aFeature number	Feature name	Description	bProportion of occurrence	Feature number	Feature name	Description	Proportion of occurrence	Feature number	Feature name	Description	Proportion of occurrence
134	X (HALOGEN)	Halogens	0.983784	134	X (HALOGEN)	Halogens	0.964912	134	X (HALOGEN)	Halogens	0.992188
107	XA(A)A	Halogen atom connected to one atom which is connected to two atoms	0.92973	107	XA(A)A	Halogen atom connected to one atom which is connected to two atoms	0.877193	107	XA(A)A	Halogen atom connected to one atom which is connected to two atoms	0.953125
103	CL	Chlorine atom	0.837838	164	O	Oxygen atom	0.701754	103	CL	Chlorine atom	0.929688
164	O	Oxygen atom	0.572973	112	AA(A)(A)A	One central atom connected to four atoms	0.684211	46	BR	Bromine atoms	0.523438
165	Ring	Any cyclic structure	0.437838	103	CL	Chlorine atom	0.631579	164	O	Oxygen atom	0.515625
87	X!A$A	Halogen atom not bonded to an atom participating in a ring bond	0.410811	106	QA(Q)Q	One atom connected to three nonmethine groups	0.526316	165	Ring	Any cyclic structure	0.460938
46	BR	Bromine atoms	0.405405	159	O > 1	More than one oxygen atom	0.508772	87	X!A$A	Halogen atom not bonded to an atom participating in a ring bond	0.4375
155	A!CH2!A	Methylene connected to other atoms with more than one chain bond	0.362162	157	C-O	Carbon-oxygen single bond	0.473684	162	Aromatic	Aromatic structure	0.390625
157	C-O	Carbon-oxygen single bond	0.362162	165	Ring	Any cyclic structure	0.385965	155	A!CH2!A	Methylene connected to other atoms with more than one chain bond	0.375
153	QCH2A	Heteroatom connected to a methylene group that is bonded to another atom	0.345946	153	QCH2A	Heteroatom connected to a methylene group that is bonded to another atom	0.368421	150	A!A$A!A	Atom bridging two non-aromatic ring systems	0.34375
150	A!A$A!A	Atom bridging two non-aromatic ring systems	0.340541	87	X!A$A	Halogen atom not bonded to an atom participating in a ring bond	0.350877	153	QCH2A	Heteroatom connected to a methylene group that is bonded to another atom	0.335938
159	O > 1	More than one oxygen atom	0.340541	139	OH	Hydroxyl	0.350877	152	OC(C)C	Hydroxyl group attached to a central carbon bonded to two methyl groups	0.335938
163	6M Ring	Six-membered cyclic structure	0.318919	42	F	Fluorine atom	0.350877	160	CH3	Methyl	0.335938
162	Aromatic	Aromatic structure	0.308108	155	A!CH2!A	Methylene connected to other atoms with more than one chain bond	0.333333	157	C-O	Carbon-oxygen single bond	0.3125
152	OC(C)C	Hydroxyl group attached to a central carbon bonded to two methyl groups	0.302703	150	A!A$A!A	Atom bridging two non-aromatic ring systems	0.333333	163	6M Ring	Six-membered cyclic structure	0.3125
160	CH3	Methyl	0.297297	163	6M Ring	Six-membered cyclic structure	0.333333	144	Anot%A%Anot%A	Three atoms connected bynon-aromatic bondswithin anon-aromatic cyclic system	0.289062
112	AA(A)(A)A	One central atom connected to four atoms	0.286486	124	QQ	Two heteroatoms directly bonded to each other	0.333333	154	C=O	Carbonyl group	0.273438
154	C=O	Carbonyl group	0.259459	146	O > 2	More than two oxygen atom	0.333333	159	O > 1	More than one oxygen atom	0.265625
139	OH	Hydroxyl	0.254054	148	AQ(A)A	Heteroatom connected to three atoms	0.333333	143	A$A!O	Atom in a ring system connected to oxygen via achain bond	0.25
106	QA(Q)Q	One atom connected to three nonmethine groups	0.237838	102	QO	Heteroatom directly bonded to an oxygen atom	0.333333	139	OH	Hydroxyl	0.210938
aThe numbers are their original orders in the MACCS naming system.
bThis percentage represents the proportion of compounds that contain this molecular fingerprint to the total number of compounds.
A: any valid periodic table element symbol; Q: heteroatoms, any non-C or non-H atom; X: halogens; = : double bond; $: ring bond; !: chain or non-ring bond; %: aromatic bond.

## Sheet: Table S8
Table S8. The detailed information of the top-20 important molecular descriptors
Identified PMT/vPvM substances		PMT/vPvM substances of synthetic origin		PMT/vPvM substances of natural or other origin
Feature	Definitions	Feature	Definitions	Feature	Definitions
LOGPcons	Octanol-water partition coeff. (logP) (consensus)	LOGPcons	Octanol-water partition coeff. (logP) (consensus)	LOGPcons	Octanol-water partition coeff. (logP) (consensus)
LOGP99	Wildmann-Crippen octanol-water partition coeff. (logP)	LOGP99	Wildmann-Crippen octanol-water partition coeff. (logP)	LOGP99	Wildmann-Crippen octanol-water partition coeff. (logP)
MLOGP	Moriguchi octanol-water partition coeff. (logP)	MLOGP	Moriguchi octanol-water partition coeff. (logP)	C-002	CH2R2 (R represents any group linked through carbon)
MLOGP2	squared Moriguchi octanol-water partition coeff. (logP^2)	P_VSA_charge_1	P_VSA-like on partial charges, bin 1	MLOGP2	squared Moriguchi octanol-water partition coeff. (logP^2)
P_VSA_charge_1	P_VSA-like on partial charges, bin 1	MLOGP2	squared Moriguchi octanol-water partition coeff. (logP^2)	SpMax_AEA(dm)	leading eigenvalue from augmented edge adjacency mat. weighted by dipole moment
C-002	CH2R2 (R represents any group linked through carbon)	C-002	CH2R2 (R represents any group linked through carbon)	X%	percentage of halogen atoms
X%	percentage of halogen atoms	X%	percentage of halogen atoms	P_VSA_i_4	P_VSA-like on ionization potential, bin 4
Hy	hydrophilic factor	Hy	percentage of halogen atoms	P_VSA_charge_1	P_VSA-like on partial charges, bin 1
SpMax_AEA(dm)	leading eigenvalue from augmented edge adjacency mat. weighted by dipole moment	rGes	Relative number of symmetry classes (based on electrotopological state)	Hy	percentage of halogen atoms
P_VSA_i_4	P_VSA-like on ionization potential, bin 4	P_VSA_MR_7	P_VSA-like on Molar Refractivity, bin 7	MLOGP	Moriguchi octanol-water partition coeff. (logP)
rGes	Relative number of symmetry classes (based on electrotopological state)	P_VSA_i_4	P_VSA-like on ionization potential, bin 4	rGes	Relative number of symmetry classes (based on electrotopological state)
SpDiam_EA(dm)	spectral diameter from edge adjacency mat. weighted by dipole moment	SpMax_AEA(dm)	leading eigenvalue from augmented edge adjacency mat. weighted by dipole moment	AVS_B(m)	Average vertex sum from Burden matrix weighted by mass
P_VSA_MR_7	P_VSA-like on Molar Refractivity, bin 7	SpDiam_EA(dm)	spectral diameter from edge adjacency mat. weighted by dipole moment	SpPosA_B(m)	normalized spectral positive sum from Burden matrix weighted by mass
SpPosA_B(m)	normalized spectral positive sum from Burden matrix weighted by mass	SpPosA_B(m)	normalized spectral positive sum from Burden matrix weighted by mass	O-060	Al-O-Ar / Ar-O-Ar / R..O..R / R-O-C=X
AVS_B(m)	Average vertex sum from Burden matrix weighted by mass	GATS8m	Geary autocorrelation of lag 8 weighted by mass	SpDiam_EA(dm)	spectral diameter from edge adjacency mat. weighted by dipole moment
SpMax_B(m)	leading eigenvalue from Burden matrix weighted by mass	SpMaxA_EA(dm)	normalized leading eigenvalue from edge adjacency mat. weighted by dipole moment	SpMax_B(m)	leading eigenvalue from Burden matrix weighted by mass
O-060	Al-O-Ar / Ar-O-Ar / R..O..R / R-O-C=X	AVS_B(m)	Average vertex sum from Burden matrix weighted by mass	SIC0	Structural Information Content index (neighborhood symmetry of 0-order)
SpMaxA_EA(dm)	normalized leading eigenvalue from edge adjacency mat. weighted by dipole moment	SpMax_B(m)	leading eigenvalue from Burden matrix weighted by mass	SpDiam_AEA(dm)	spectral diameter from augmented edge adjacency mat. weighted by dipole moment
SIC0	Structural Information Content index (neighborhood symmetry of 0-order)	C%	percentage of C atoms	MATS1m	Moran autocorrelation of lag 1 weighted by mass
P_VSA_MR_1	P_VSA-like on Molar Refractivity, bin 1	JGI7	mean topological charge index of order 7	P_VSA_MR_7	P_VSA-like on Molar Refractivity, bin 7
aR represents any group linked through carbon; X represents any heteroatom (O, N, S, P, Se, and halogens); Al and Ar represent aliphatic and aromatic groups, respectively; = represents a double bond; : represents an aromatic bond as in benzene or delocalised bonds such as the N-O bond in a nitro group; •••‚ represents aromatic single bonds as the C-N bond in pyrrole.
